# Supplementary material for: Optogenetic spatial patterning of cooperation in yeast populations
Source: Nat Commun. 2024 Jan 2;15:75. doi: 10.1038/s41467-023-44379-5 (PMC10761962; doi:10.1038/s41467-023-44379-5)
Supplement: Supplementary file 9 — Source Data [file 41467_2023_44379_MOESM9_ESM.zip]

Archive with 16 entries (16 files):
- Fig2_EnzymaticActivity.csv
- Fig2_FluoQuantif.csv
- Fig2_GrowthRate.csv
- Fig5_FinalCellDensity.csv
- Fig5_GrowthCurveExperiment.csv
- Fig5_GrowthCurveModel.csv
- Fig5_MaxGrowthRate.csv
- Fig6_FinalCellDensity.csv
- Fig6_Modelling.csv
- Fig6_Profiles.csv
- Fig7_AllFinalDensityProfils.csv
- Fig7_BandPassFilterPlot.csv
- Fig7_CellDensityProfilesExp.csv
- Fig7_CellDensityProfilesModel.csv
- Fig7_GrowthCurveExp.csv
- Fig7_GrowthCurveModel.csv
