# Supplementary material for: Optogenetic spatial patterning of cooperation in yeast populations
Source: Nat Commun. 2024 Jan 2;15:75. doi: 10.1038/s41467-023-44379-5 (PMC10761962; doi:10.1038/s41467-023-44379-5)
Supplement: Supplementary file 9 — Source Data [file 41467_2023_44379_MOESM9_ESM.zip › Fig2_EnzymaticActivity.csv]

Strain	Condition	Rep1 Enzymatic activity (µmol/min/mg total protein)	Rep2 Enzymatic activity (µmol/min/mg total protein)	Rep3 Enzymatic activity (µmol/min/mg total protein)	Mean Enzymatic activity (µmol/min/mg total protein)	SD
yPH449	Light	4.576	4.592	6.653	5.273771744	0.975633488
yPH449	Dark	4.671	4.751	5.235	4.885966163	0.249238318
yPH457	Light	0.001934	0.03497	0.8656	0.300830833	0.399569236
yPH457	Dark	0.3321	0.0954	0.008584	0.145349853	0.136703088
yPH471	Light	16.15	15.76	14.47	15.46111314	0.718058351
yPH471	Dark	1.226	0.1089	0.3051	0.546560881	0.486836012
