# Supplementary material for: Optogenetic spatial patterning of cooperation in yeast populations
Source: Nat Commun. 2024 Jan 2;15:75. doi: 10.1038/s41467-023-44379-5 (PMC10761962; doi:10.1038/s41467-023-44379-5)
Supplement: Supplementary file 9 — Source Data [file 41467_2023_44379_MOESM9_ESM.zip › Fig2_FluoQuantif.csv]

Condition:	Strain:	cell #1	cell #2	cell #3	cell #4	cell #5	cell #6	cell #7	cell #8	cell #9	cell #10	cell #11	cell #12	cell #13	cell #14	cell #15	cell #16	cell #17	cell #18	cell #19	cell #20	cell #21	cell #22	cell #23	cell #24	cell #25	cell #26	cell #27	cell #28	cell #29	cell #30	cell #31	cell #32	cell #33	cell #34	cell #35	cell #36	cell #37	cell #38	cell #39	cell #40	cell #41	cell #42	cell #43	cell #44	cell #45	cell #46	cell #47	cell #48
Light	yPH484	22.016	30.325	24.119	33.71	13.206	34.399	46.773	29.467	21.813	6.868	28.219	28.193	16.341	49.062	22.051	25.959	86.102	48.109	34.47	20.131	35.454	33.81	15.129	27.021	22.4	59.053	37.339	43.821	13.935	48.814	36.15	26.385	31.344	34.862	42.983	76.963	31.91	23.041	23.355	28.17	35.975	36.826	13.5	24.236	12.09	17.99	24.454	46.427
Dark	yPH484	29.678	9.588	12.698	12.026	36.969	16.823	17.891	21.2	24.156	12.121	48.05	28.955	9.118	33.716	31.484	22.526	25.736	18.225	21.672	8.915	14.358	13.779	20.496	-5.471	7.851	10.65	17.957	8.78	15.411	3.323	26.579	41.794	31.376	13.094	13.77	4.611	15.025	7.91	13.941	42.725	17.588	17.092	3.281
Light	yPH471	147.62	146.802	168.324	167.491	81.619	151.214	108.572	103.088	183.11	220.496	110.684	8.7	213.189	151.674	105.407	120.31	154.629	155.687	42.019	78.6	64.098	115.453	103.548	146	79.741	140.238	99.686	112.089	107.333	131.955	132.786	103.705	134.029	133.138	128.57	65.886	149.453	104.534	93.037	173.556	158.388	156.332	90.862	12.846	147.576	106.62	68.926	120.68
Dark	yPH471	-5.021	-1.799	3.453	8.852	2.882	0.544	4.21	5.64	6.223	4.273	4.497	3.664	11.904	3.661	6.374	2.5	0.123	2.804	5.234	1.033	3.98	5.431	5.265	5.645	4.927	6.124	4.832	5.302	4.052	7.122	4.487	2.026	2.785	4.231	2.042	2.144	1.467	4.857	2.678	9.58	3.29	3.268	0.164	4.551	3.237	1.388	-1.385	-5.624
[truncated: 86 more columns]
