# Supplementary material for: Optogenetic spatial patterning of cooperation in yeast populations
Source: Nat Commun. 2024 Jan 2;15:75. doi: 10.1038/s41467-023-44379-5 (PMC10761962; doi:10.1038/s41467-023-44379-5)
Supplement: Supplementary file 9 — Source Data [file 41467_2023_44379_MOESM9_ESM.zip › Fig2_GrowthRate.csv]

Strain	Condition	Rep1 Growth rate (/h)	Rep2 Growth rate (/h)	Rep3 Growth rate (/h)	Mean Growth Rate (/h)	SD	n replicats
yPH449	Light	0.249884679	0.285262357	x	0.267573518	0.017688839	2
yPH449	Dark	0.248777265	0.274126231	x	0.261451748	0.012674483	2
yPH457	Light	0.0726275	0.089356573	0.076558835	0.079514303	0.007142202	3
yPH457	Dark	0.067335919	0.08996597	0.089810942	0.082370944	0.010631556	3
yPH471	Light	0.268119878	0.268674012	0.27697847	0.271257453	0.00405169	3
yPH471	Dark	0.151066988	0.166663963	0.174879091	0.164203347	0.009875729	3
yPH536	Light	0.2600624	0.261859711	0.264915812	0.262279308	0.002003488	3
yPH536	Dark	0.106702199	0.102252437	0.11798738	0.108980672	0.006622723	3
yPH540	Light	0.194619674	0.140895809	0.157788943	0.164434809	0.022430471	3
yPH540	Dark	0.099108512	0.084861669	0.100490434	0.094820205	0.007064312	3
