# Supplementary material for: Optogenetic spatial patterning of cooperation in yeast populations
Source: Nat Commun. 2024 Jan 2;15:75. doi: 10.1038/s41467-023-44379-5 (PMC10761962; doi:10.1038/s41467-023-44379-5)
Supplement: Supplementary file 9 — Source Data [file 41467_2023_44379_MOESM9_ESM.zip › Fig5_FinalCellDensity.csv]

Light intensity (%)	FinalCellDensityExp (CFU/mL)	sd exp	FinalCellDensityModel (CFU/mL)
0	330663891	42066423	940507268
0.12	626493996.4	20184112.31	700398047.1
0.25	574978008.3	47671619.52	567309049.8
0.5	447278989.1	38456528.89	430065771.2
0.75	382399939.3	45170823.12	356810443.6
