# Supplementary material for: Optogenetic spatial patterning of cooperation in yeast populations
Source: Nat Commun. 2024 Jan 2;15:75. doi: 10.1038/s41467-023-44379-5 (PMC10761962; doi:10.1038/s41467-023-44379-5)
Supplement: Supplementary file 9 — Source Data [file 41467_2023_44379_MOESM9_ESM.zip › Fig5_GrowthCurveExperiment.csv]

mean (CFU/mL)	Light intensity (%)	0	0.125	0.25	0.375	0.5	0.75		std	Light intensity (%)	0	0.125	0.25	0.375	0.5	0.75
	time (h)									time (h)
	0	0	0	0	0	0	0			0	0	0	0	0	0	0
	2.5	9122962.285	14353436.72	13357746.81	13982558.93	13210437.95	12934338.59			2.5	2063654.974	1832352.774	1164982.511	1187035.563	2109240.535	1911775.906
	5	15962661.39	19491644.93	16992499.23	18887028.62	18700407.94	18304547			5	2060840.83	1938865.431	931867.3089	1221342.497	2139658.4	2529265.476
	7.5	16720788.59	21115534.78	20415578.48	22872418.17	23783942.48	26668716.69			7.5	2512580.681	2050506.604	550803.5762	852725.0934	2289207.138	3564752.286
	10	20841752.6	24540423.65	24705163.59	30734683.02	34645372.75	44796890.52			10	2868537.206	2118724.02	1217526.929	1712048.605	4260725.257	8062339.329
	12.5	25456560.38	29306853.98	33631674.34	45086541.04	58167611.89	96298430.72			12.5	3480245.868	2562005.214	3308538.731	4760111.631	11961764.93	24614071.9
	15	35486477.96	40155374.72	54261959.56	81099718.37	114357881.1	207694307.8			15	5893040.273	3281929.379	7409610.022	8320568.16	22687825.67	51319673.84
	17.5	48174068.46	52484526.69	84049523.53	141177264.5	213159447.9	332177577.3			17.5	7422442.907	4875709.438	15529915.03	14802723.92	33226809.02	61345731.7
	20	68220263.95	72515220.75	141430054.7	247942290.6	338864356.2	381389182.4			20	10077080.36	9102081.324	34756623.4	21225808.83	38005632.9	50356719.57
	22.5	84576167.88	97324626.44	222895453.3	346500674.8	409882871.8	375052120.1			22.5	14670388.21	12607758.31	52905871.05	20738884.94	34574328.31	44266739.85
	25	95142486.44	131074619.6	315873546.8	440917823.5	442966100.4	382399939.3			25	15686561.09	17666212.42	35582371.74	21869351.34	38779551.74	45170823.12
	27.5	104620015.1	152198021.6	381706024.7	494578336.7	448047355.4	384171595.9			27.5	18796091.63	18982823.73	24203363.51	23417260.02	38917449.4	45050710.9
	30	115802383	173536854	433728354.1	508230363.7	447278989.1	387235746.1			30	19974331.37	19626580.62	29580092.08	26943780.48	38456528.89	45235164.76
	32.5	125162170.7	197849238.7	494491623.6	524285891.1	462250376.8	399499675.5			32.5	22135254.45	23176572.36	40357664.46	31578605.48	39639340.87	47040636.06
	35	134882980.6	222151122	531346557.3	533300790.4	471667023.6	406936200.8			35	24180498.06	22124822.02	42014428.98	31822703.73	40283454.22	44828656.93
	37.5	145539752.1	245214603.5	549203228	537936100.9	470968593.7	409430840.1			37.5	26222158.29	27684787.46	43602311.79	32127927.77	39625802.48	45453658.71
	40	163200081.8	279242235.3	557223708.9	537106762.2	473132456.8	412439892.2			40	28616526.46	30485105.65	44020277.57	33265949.08	40064777.21	44209676.1
	42.5	169361755.6	321348044.3	569164402.8	543797484.4	480886078.6	421777215.5			42.5	32198002.26	32409741.29	47362568.45	33868464.11	40006979.3	43104022.28
	45	181630696.7	358936391.8	571776921.4	545434347.7	484329512.9	425022637.2			45	30641742.66	29672063.84	47094021.13	34581685.56	42538079.9	44178235.7
	47.5	197105587.2	401264289	582781642.3	552309407.4	491916976	433505205.7			47.5	37400583.55	30551926.76	49138128.03	35768804.56	42685066.73	44315316.88
	50	210755336.8	428447788.9	574978008.3	548582852.5	489222675.2	432429856.7			50	41595773.1	23561013.93	47671619.52	37947542.8	43611323.56	41777574.68
	52.5	220275648.8	461378929.2	585419790.4	562301910.4	503878493.2	448182970			52.5	45798071.14	20164558.26	46761325.39	39404269.94	44314733.17	43132210.84
	55	237345909.7	481828868.1	585211149.4	562275615.3	505261222.5	448982087.1			55	46054413.92	22506219.86	47901388.22	42442308.34	44078370.68	44283833.85
	57.5	258097004.3	504356464.4	588703012.8	569505863.4	511520289.5	458638133.8			57.5	46617728.24	22045339.54	48454691.9	42112166.3	42722667.75	44127128.32
	60	267708402	524565367.1	593824763.9	577913268	524041994.6	471359930.5			60	44211395.17	24814154.9	48492803.66	43477182.26	45440760.13	47179271.92
	62.5	278481963.9	541209794.4	598106905.4	585032130.8	530124857.7	473936214.9			62.5	40186380	21915715.91	51003321.71	45943632.19	45276191.35	49507817.2
	65	289432474.3	559197268.1	599175101.8	590838227.3	537935020.5	475751292.7			65	36422956.93	21740844.76	48693098.85	44608100.28	47033066.63	49728640.49
	67.5	298774413.8	572579240.2	596357691.1	594234980.7	542564709.3	474516317.8			67.5	33749562.44	20196540.48	48403491.91	46122340.37	50754459.67	51849543.88
	70	304999825	581806709.5	601094273.8	599925578.8	563041862.6	476644479			70	34161313.84	24235791.28	51308910.44	46535510.91	62242611.38	56305546.4
	72.5	317461610.3	594769545.5	602199079.3	609410687.4	581683991.5	479249099.5			72.5	35619932.68	18619331.13	47898024.62	47188595.07	74195281.96	53639018.13
	75	324072213.8	605642900.2	612721202.1	617505841.1	584814150.4	479598637.3			75	36865307.92	19755529.65	48645035.82	48887462.26	70535975.47	56272433.91
	77.5	324395940.6	609683921.1	607913372.2	622288902.9	586303408.2	465405735.6			77.5	38833424.46	19138337.63	48418406.1	49325562.4	76844732.85	55120057.29
	80	330663891	626493996.4	619676617.4	639221835.8	593657731	467557079.9			80	42066423	20184112.31	53219846.32	52693177.29	75688038.26	54898635.59
