# Supplementary material for: Optogenetic spatial patterning of cooperation in yeast populations
Source: Nat Commun. 2024 Jan 2;15:75. doi: 10.1038/s41467-023-44379-5 (PMC10761962; doi:10.1038/s41467-023-44379-5)
Supplement: Supplementary file 9 — Source Data [file 41467_2023_44379_MOESM9_ESM.zip › Fig5_GrowthCurveModel.csv]

(CFU/mL)
Light intensity (%)	0	0.12	0.25	0.5	0.75
time (h)
0	10000000	10000000	10000000	10000000	10000000
0.555555556	10000121.02	10000140.02	10000162.63	10000212.54	10000271.92
1.111111111	10000289.42	10000472.62	10000749.44	10001598.77	10003053.92
1.666666667	10000602.85	10001490.16	10003317.16	10011529.77	10030920.99
2.222222222	10001227.77	10004655.62	10014346.98	10071410.56	10203186.61
2.777777778	10002488.75	10014349.32	10057484.25	10301512.36	10709870.91
3.333333333	10005032.78	10042669.07	10192521.89	10828296.76	11605853.29
3.888888889	10010141.64	10117233.22	10502980.81	11686915.25	12859780.25
4.444444444	10020302.09	10283511.41	11048077.64	12866116.03	14451472.37
5	10040147.17	10591089.12	11849550.14	14359555.96	16387291.6
5.555555556	10077723.5	11076348.78	12912914.08	16177822.32	18694023.36
6.111111111	10145564.71	11759570.62	14245036.19	18347042.54	21413794.04
6.666666667	10260534.61	12652418.29	15860713.73	20906414.05	24601780.9
7.222222222	10441832.53	13765490.14	17783945.47	23906917.14	28325722.21
7.777777778	10708088.7	15112575.59	20047790.48	27411126.67	32666493.46
8.333333333	11075285.78	16712456.43	22694213.41	31493802.09	37719374.47
8.888888889	11556327.25	18589555.59	25774255.24	36243037.78	43595836.44
9.444444444	12161833.72	20774203.91	29348550.63	41761856.9	50425779.93
10	12901368.81	23302863.21	33488144.15	48170192.65	58360205.11
10.55555556	13784559	26218425.62	38275554.76	55607231.72	67574315.28
11.11111111	14821919.4	29570618.21	43806043.29	64234100.58	78271051.27
11.66666667	16025397.4	33416508.7	50189035.96	74236856.55	90685017.86
12.22222222	17408712.51	37821097.79	57549640.39	85829683.99	105086659.6
12.77777778	18987571.61	42857982.15	66030155.11	99258048.15	121786268.8
13.33333333	20779818.92	48610073.18	75791407.36	114801203.8	141136634.1
13.88888889	22805561.53	55170359.09	87013644.75	132772547.1	163530641.3
14.44444444	25087297.64	62642698.84	99896533.2	153513743.1	189380174.5
15	27650067.05	71142632.9	114657562	177370391.4	219007433
15.55555556	30521638.4	80798180.38	131527849.4	204607435.5	251887121.7
16.11111111	33732743.86	91750554.96	150744106.2	235121626.4	282894026.3
16.66666667	37317367.14	104154663.5	172535630.2	267843482.9	308672918.4
17.22222222	41313084.15	118179150.6	197105749.4	301221902.3	328820260.3
17.77777778	45761447.76	134005631.4	224606657.5	333877332.9	342380084.7
18.33333333	50708400.86	151826625	255102135.7	363661180.7	350144464.8
18.88888889	56204698.1	171841562.4	288506645	388247151.4	353982505.9
19.44444444	62306317.06	194250052.6	324493008.4	406206402	355674787.4
20	69074844.71	219241295.2	362376009.9	417687092.4	356367515.6
20.55555556	76577830.85	246978106	400999775.9	424139763.9	356639978.9
21.11111111	84889103.24	277573528.9	438693362.6	427390646.9	356745199.5
21.66666667	94089036.59	311057611.7	473404136	428901472.2	356785526.2
22.22222222	104264759.5	347331998.9	503103560.2	429568835.3	356800935.4
22.77777778	115510270.9	386111340.4	526394888.3	429855644.4	356806816.5
23.33333333	127926424.3	426854619	542997772.6	429977289.9	356809060.2
23.88888889	141620721	468698490	553751030.6	430028580	356809916
24.44444444	156706838.6	510420010.4	560130312.3	430050150.7	356810242.4
25	173303797.4	550474059.5	563649237	430059212.6	356810366.9
25.55555556	191534641.3	587155707.3	565488467.4	430063017.8	356810414.4
26.11111111	211524478.8	618902285.2	566416274.4	430064615.3	356810432.5
26.66666667	233397687.2	644661478.7	566874618.1	430065286	356810439.4
27.22222222	257274036.8	664160592.4	567098486.2	430065567.5	356810442
27.77777778	283263442.9	677921730.5	567207193	430065685.7	356810443
28.33333333	311458997.3	687012186.9	567259825.7	430065735.3	356810443.4
28.88888889	341927895.8	692679265.9	567285272.6	430065756.1	356810443.5
29.44444444	374699869.4	696050530	567297567	430065764.8	356810443.6
30	409752793.8	697987621.6	567303505	430065768.5	356810443.6
30.55555556	446995354.3	699074686.6	567306372.5	430065770.1	356810443.6
31.11111111	486247079.8	699675712.9	567307757.1	430065770.7	356810443.6
31.66666667	527216856.9	700005078.7	567308425.6	430065771	356810443.6
32.22222222	569482331.1	700184657.6	567308748.4	430065771.1	356810443.6
32.77777778	612474447.7	700282290.5	567308904.3	430065771.1	356810443.6
33.33333333	655473570.4	700335288.1	567308979.6	430065771.2	356810443.6
33.88888889	697625417.8	700364031.8	567309015.9	430065771.2	356810443.6
34.44444444	737984981.9	700379614	567309033.4	430065771.2	356810443.6
35	775592642.2	700388059	567309041.9	430065771.2	356810443.6
35.55555556	809577532	700392635.3	567309046	430065771.2	356810443.6
36.11111111	839270320.5	700395114.9	567309048	430065771.2	356810443.6
36.66666667	864296714.9	700396458.5	567309048.9	430065771.2	356810443.6
37.22222222	884622218.4	700397186.5	567309049.4	430065771.2	356810443.6
37.77777778	900532213.7	700397580.9	567309049.6	430065771.2	356810443.6
38.33333333	912554201.5	700397794.6	567309049.7	430065771.2	356810443.6
38.88888889	921348682.1	700397910.4	567309049.8	430065771.2	356810443.6
39.44444444	927601439.2	700397973.1	567309049.8	430065771.2	356810443.6
40	931941980.3	700398007.1	567309049.8	430065771.2	356810443.6
40.55555556	934897900.1	700398025.5	567309049.8	430065771.2	356810443.6
41.11111111	936881564.2	700398035.5	567309049.8	430065771.2	356810443.6
41.66666667	938198482.4	700398040.9	567309049.8	430065771.2	356810443.6
42.22222222	939066086.7	700398043.8	567309049.8	430065771.2	356810443.6
42.77777778	939634656.5	700398045.4	567309049.8	430065771.2	356810443.6
43.33333333	940005923.5	700398046.3	567309049.8	430065771.2	356810443.6
43.88888889	940247774.3	700398046.7	567309049.8	430065771.2	356810443.6
44.44444444	940405070.9	700398047	567309049.8	430065771.2	356810443.6
45	940507268	700398047.1	567309049.8	430065771.2	356810443.6
45.55555556
46.11111111
46.66666667
47.22222222
47.77777778
48.33333333
48.88888889
49.44444444
50
50.55555556
51.11111111
51.66666667
52.22222222
52.77777778
53.33333333
53.88888889
54.44444444
55
55.55555556
56.11111111
56.66666667
57.22222222
57.77777778
58.33333333
58.88888889
59.44444444
60
60.55555556
61.11111111
61.66666667
62.22222222
62.77777778
63.33333333
63.88888889
64.44444444
65
65.55555556
66.11111111
66.66666667
67.22222222
67.77777778
68.33333333
68.88888889
69.44444444
70
70.55555556
71.11111111
71.66666667
72.22222222
72.77777778
73.33333333
73.88888889
74.44444444
75
75.55555556
76.11111111
76.66666667
77.22222222
77.77777778
78.33333333
78.88888889
79.44444444
80
80.55555556
81.11111111
81.66666667
82.22222222
82.77777778
