# Supplementary material for: Optogenetic spatial patterning of cooperation in yeast populations
Source: Nat Commun. 2024 Jan 2;15:75. doi: 10.1038/s41467-023-44379-5 (PMC10761962; doi:10.1038/s41467-023-44379-5)
Supplement: Supplementary file 9 — Source Data [file 41467_2023_44379_MOESM9_ESM.zip › Fig5_MaxGrowthRate.csv]

Light intensity (%)	MaxGrowthRateExp (/h)	sd exp	MaxGrowthRateModel (/h)
0	0.130475554	0.001140821	0.185630048
0.12	0.124498183	0.012500192	0.229081805
0.25	0.197190288	0.013985555	0.248544028
0.5	0.250875009	0.007021855	0.261862135
0.75	0.28498391	0.012117638	0.265468093
1			0.266800446
