# Supplementary material for: Optogenetic spatial patterning of cooperation in yeast populations
Source: Nat Commun. 2024 Jan 2;15:75. doi: 10.1038/s41467-023-44379-5 (PMC10761962; doi:10.1038/s41467-023-44379-5)
Supplement: Supplementary file 9 — Source Data [file 41467_2023_44379_MOESM9_ESM.zip › Fig6_FinalCellDensity.csv]

Line width (mm):	FinalCellDensityCoop (CFU/mL)	FinalCellDensityCheat (CFU/mL)	FinalCellDensityMeanAllArea (CFU/mL)	SD Coop	SD Cheat
0.35	6781946827	210868982.4	517457708.8	678946188.7	47274598.8
1.4	2777082813	351983949.4	697059416.9	240621699.8	37296574.02
2.8	1510534999	390979686.7	646032253.7	189732859.3	24146347.57
5.6	1002223688	439012101.4	666713551.9	43950422.76	18448016.46
9.8	746766814.6	474723053.3	696589285.8	34248887.8	18624219.89
