# Supplementary material for: Optogenetic spatial patterning of cooperation in yeast populations
Source: Nat Commun. 2024 Jan 2;15:75. doi: 10.1038/s41467-023-44379-5 (PMC10761962; doi:10.1038/s41467-023-44379-5)
Supplement: Supplementary file 9 — Source Data [file 41467_2023_44379_MOESM9_ESM.zip › Fig6_Modelling.csv]

x (mm):	Sucrose (M) 15h	Sucrose (M) 25h	Glucose (M) 15h	Glucose (M) 25h	Cell Density (CFU/mL) 15h	Cell Density (CFU/mL) 25h
0	0.020339349	0.015688561	0.000227015	0.000238089	27703517.13	173010016.7
0.1	0.02033933	0.015688341	0.000227015	0.000238087	27703607.31	173010195.8
0.2	0.020339273	0.015687682	0.000227016	0.00023808	27703878.11	173010734.5
0.3	0.020339179	0.015686584	0.000227017	0.000238068	27704330.33	173011636.6
0.4	0.020339046	0.015685044	0.000227019	0.000238052	27704965.3	173012908.7
0.5	0.020338875	0.015683063	0.000227022	0.000238031	27705784.88	173014560.2
0.6	0.020338665	0.01568064	0.000227025	0.000238005	27706791.47	173016602.7
0.7	0.020338417	0.015677771	0.000227029	0.000237975	27707988.02	173019051.1
0.8	0.020338129	0.015674456	0.000227034	0.000237939	27709378.03	173021922.6
0.9	0.020337802	0.015670693	0.000227039	0.0002379	27710965.57	173025237.3
1	0.020337434	0.015666478	0.000227045	0.000237855	27712755.24	173029018.3
1.1	0.020337026	0.015661809	0.000227051	0.000237805	27714752.27	173033291.5
1.2	0.020336576	0.015656684	0.000227059	0.000237751	27716962.43	173038085.7
1.3	0.020336084	0.015651097	0.000227067	0.000237692	27719392.13	173043432.8
1.4	0.020335549	0.015645047	0.000227075	0.000237627	27722048.36	173049367.7
1.5	0.02033497	0.015638528	0.000227085	0.000237558	27724938.77	173055928.9
1.6	0.020334347	0.015631537	0.000227095	0.000237484	27728071.63	173063157.6
1.7	0.020333678	0.015624069	0.000227106	0.000237405	27731455.89	173071098.9
1.8	0.020332962	0.015616119	0.000227117	0.00023732	27735101.18	173079801.1
1.9	0.020332199	0.015607682	0.00022713	0.000237231	27739017.81	173089316.3
2	0.020331387	0.015598753	0.000227143	0.000237136	27743216.82	173099700.3
2.1	0.020330524	0.015589325	0.000227158	0.000237036	27747710.02	173111012.6
2.2	0.020329611	0.015579393	0.000227173	0.00023693	27752509.94	173123317
2.3	0.020328644	0.015568951	0.000227189	0.000236819	27757629.93	173136681.1
2.4	0.020327623	0.015557991	0.000227206	0.000236703	27763084.16	173151177.1
2.5	0.020326546	0.015546508	0.000227225	0.000236581	27768887.62	173166881.4
2.6	0.020325412	0.015534493	0.000227244	0.000236453	27775056.18	173183875.1
2.7	0.020324218	0.01552194	0.000227264	0.000236319	27781606.62	173202244.2
2.8	0.020322963	0.01550884	0.000227286	0.00023618	27788556.64	173222079.3
2.9	0.020321646	0.015495186	0.000227309	0.000236035	27795924.9	173243476.4
3	0.020320264	0.01548097	0.000227333	0.000235883	27803731.06	173266536.8
3.1	0.020318814	0.015466182	0.000227358	0.000235726	27811995.81	173291367.2
3.2	0.020317296	0.015450814	0.000227385	0.000235562	27820740.91	173318079.8
3.3	0.020315707	0.015434857	0.000227413	0.000235392	27829989.2	173346793.1
3.4	0.020314043	0.015418301	0.000227442	0.000235216	27839764.68	173377631.4
3.5	0.020312304	0.015401137	0.000227473	0.000235033	27850092.51	173410725.3
3.6	0.020310487	0.015383355	0.000227506	0.000234843	27860999.06	173446212.1
3.7	0.020308588	0.015364944	0.00022754	0.000234647	27872511.98	173484235.5
3.8	0.020306605	0.015345895	0.000227576	0.000234444	27884660.2	173524946.6
3.9	0.020304535	0.015326197	0.000227614	0.000234234	27897473.98	173568503.2
4	0.020302376	0.015305838	0.000227653	0.000234016	27910984.99	173615070.7
4.1	0.020300124	0.015284807	0.000227695	0.000233792	27925226.31	173664822.3
4.2	0.020297775	0.015263093	0.000227738	0.00023356	27940232.48	173717938.7
4.3	0.020295328	0.015240685	0.000227784	0.000233321	27956039.58	173774608.9
4.4	0.020292777	0.01521757	0.000227832	0.000233073	27972685.24	173835030
4.5	0.020290121	0.015193737	0.000227882	0.000232819	27990208.71	173899407.9
4.6	0.020287354	0.015169172	0.000227934	0.000232556	28008650.87	173967957
4.7	0.020284473	0.015143864	0.000227988	0.000232285	28028054.35	174040900.7
4.8	0.020281475	0.015117799	0.000228045	0.000232006	28048463.5	174118471.8
4.9	0.020278355	0.015090965	0.000228105	0.000231718	28069924.48	174200912.1
5	0.020275108	0.015063348	0.000228167	0.000231422	28092485.3	174288473.5
5.1	0.020271731	0.015034936	0.000228232	0.000231118	28116195.89	174381417.2
5.2	0.020268219	0.015005714	0.0002283	0.000230804	28141108.11	174480014.9
5.3	0.020264566	0.014975668	0.000228371	0.000230482	28167275.82	174584548.1
5.4	0.02026077	0.014944785	0.000228445	0.00023015	28194754.94	174695308.9
5.5	0.020256823	0.014913051	0.000228522	0.000229809	28223603.49	174812600
5.6	0.020252721	0.014880452	0.000228602	0.000229458	28253881.63	174936734.5
5.7	0.020248459	0.014846973	0.000228686	0.000229098	28285651.72	175068036.8
5.8	0.02024403	0.014812599	0.000228773	0.000228728	28318978.37	175206841.9
5.9	0.02023943	0.014777317	0.000228864	0.000228348	28353928.49	175353496.3
6	0.020234653	0.014741111	0.000228958	0.000227958	28390571.33	175508357.6
6.1	0.020229691	0.014703966	0.000229056	0.000227557	28428978.53	175671794.7
6.2	0.020224539	0.014665868	0.000229158	0.000227146	28469224.19	175844188
6.3	0.02021919	0.014626802	0.000229264	0.000226724	28511384.89	176025929.4
6.4	0.020213638	0.014586752	0.000229374	0.000226291	28555539.75	176217422.5
6.5	0.020207875	0.014545704	0.000229488	0.000225846	28601770.49	176419082.4
6.6	0.020201895	0.014503642	0.000229606	0.000225391	28650161.47	176631335.9
6.7	0.020195689	0.014460552	0.000229729	0.000224924	28700799.72	176854621.7
6.8	0.02018925	0.014416418	0.000229856	0.000224445	28753775.04	177089389.8
6.9	0.02018257	0.014371224	0.000229988	0.000223954	28809180.01	177336102.2
7	0.020175642	0.014324957	0.000230124	0.000223451	28867110.03	177595232.6
7.1	0.020168455	0.0142776	0.000230265	0.000222936	28927663.43	177867266
7.2	0.020161003	0.014229139	0.000230411	0.000222408	28990941.5	178152699.5
7.3	0.020153275	0.014179559	0.000230562	0.000221868	29057048.5	178452041.3
7.4	0.020145263	0.014128845	0.000230719	0.000221314	29126091.81	178765811.5
7.5	0.020136957	0.014076982	0.00023088	0.000220747	29198181.92	179094541.5
7.6	0.020128348	0.014023955	0.000231046	0.000220167	29273432.54	179438774.1
7.7	0.020119424	0.013969751	0.000231218	0.000219573	29351960.66	179799063.6
7.8	0.020110175	0.013914354	0.000231395	0.000218965	29433886.63	180175975.5
7.9	0.020100592	0.013857751	0.000231577	0.000218343	29519334.23	180570086.8
8	0.020090662	0.013799927	0.000231765	0.000217707	29608430.8	180981985.5
8.1	0.020080374	0.01374087	0.000231958	0.000217056	29701307.3	181412271.2
8.2	0.020069717	0.013680564	0.000232157	0.000216391	29798098.43	181861554.7
8.3	0.020058678	0.013618999	0.000232362	0.00021571	29898942.76	182330458
8.4	0.020047245	0.013556159	0.000232572	0.000215014	30003982.85	182819614.8
8.5	0.020035405	0.013492033	0.000232788	0.000214303	30113365.41	183329670.3
8.6	0.020023144	0.013426609	0.000233009	0.000213576	30227241.4	183861281.4
8.7	0.020010449	0.013359874	0.000233237	0.000212833	30345766.28	184415117
8.8	0.019997306	0.013291817	0.00023347	0.000212074	30469100.14	184991858.2
8.9	0.0199837	0.013222427	0.000233708	0.000211299	30597407.92	185592198.8
9	0.019969617	0.013151693	0.000233953	0.000210506	30730859.62	186216845.2
9.1	0.019955041	0.013079604	0.000234203	0.000209697	30869630.6	186866517.7
9.2	0.019939956	0.013006152	0.000234459	0.000208871	31013901.75	187541950.3
9.3	0.019924345	0.012931327	0.000234721	0.000208027	31163859.88	188243891.6
9.4	0.019908193	0.012855119	0.000234988	0.000207166	31319697.97	188973105.8
9.5	0.019891482	0.012777521	0.000235261	0.000206287	31481615.52	189730373.1
9.6	0.019874193	0.012698526	0.000235539	0.000205389	31649818.96	190516490.8
9.7	0.01985631	0.012618125	0.000235824	0.000204474	31824522.01	191332274.5
9.8	0.019837812	0.012536312	0.000236114	0.000203539	32005946.14	192178558.9
9.9	0.019818681	0.012453083	0.000236409	0.000202586	32194321.04	193056199.4
10	0.019798896	0.012368431	0.00023671	0.000201614	32389885.1	193966073.2
10.1	0.019778438	0.012282352	0.000237016	0.000200622	32592885.98	194909081.3
10.2	0.019757284	0.012194843	0.000237328	0.000199611	32803581.18	195886149.4
10.3	0.019735414	0.0121059	0.000237646	0.00019858	33022238.68	196898230.2
10.4	0.019712805	0.012015521	0.000237969	0.000197529	33249137.58	197946305.3
10.5	0.019689434	0.011923706	0.000238297	0.000196458	33484568.83	199031386.7
10.6	0.019665277	0.011830453	0.000238631	0.000195366	33728836.01	200154519.5
10.7	0.019640311	0.011735763	0.000238971	0.000194253	33982256.09	201316784
10.8	0.019614509	0.011639637	0.000239317	0.00019312	34245160.3	202519297.9
10.9	0.019587847	0.011542077	0.000239668	0.000191965	34517895.07	203763218.9
11	0.019560298	0.011443087	0.000240025	0.000190789	34800822.97	205049747.4
11.1	0.019531835	0.01134267	0.000240388	0.000189592	35094323.71	206380129.1
11.2	0.019502431	0.011240831	0.000240757	0.000188372	35398795.2	207755657.6
11.3	0.019472055	0.011137577	0.000241133	0.000187131	35714654.74	209177677.7
11.4	0.01944068	0.011032914	0.000241516	0.000185867	36042340.11	210647588
11.5	0.019408275	0.010926851	0.000241906	0.000184581	36382310.88	212166843.6
11.6	0.019374809	0.010819397	0.000242303	0.000183273	36735049.66	213736959.9
11.7	0.019340249	0.010710563	0.000242708	0.000181942	37101063.47	215359514.5
11.8	0.019304564	0.01060036	0.000243122	0.000180588	37480885.14	217036151.3
11.9	0.019267719	0.0104888	0.000243545	0.000179211	37875074.79	218768582.2
12	0.01922968	0.010375899	0.000243978	0.000177811	38284221.3	220558591
12.1	0.019190412	0.01026167	0.000244422	0.000176388	38708943.94	222408035.3
12.2	0.019149879	0.010146131	0.000244878	0.000174941	39149893.93	224318849.2
12.3	0.019108042	0.0100293	0.000245347	0.000173471	39607756.12	226293045.9
12.4	0.019064865	0.009911194	0.000245829	0.000171978	40083250.7	228332719.4
12.5	0.019020307	0.009791835	0.000246328	0.000170461	40577134.9	230440045.9
12.6	0.018974328	0.009671245	0.000246843	0.00016892	41090204.78	232617285.9
12.7	0.018926888	0.009549446	0.000247378	0.000167356	41623296.98	234866784.3
12.8	0.018877944	0.009426463	0.000247934	0.000165768	42177290.52	237190970.8
12.9	0.018827453	0.009302322	0.000248512	0.000164157	42753108.55	239592359.8
13	0.018775371	0.009177049	0.000249117	0.000162521	43351720.13	242073549.2
13.1	0.018721651	0.009050675	0.000249751	0.000160862	43974141.93	244637218.3
13.2	0.018666249	0.008923229	0.000250416	0.00015918	44621439.91	247286125.1
13.3	0.018609115	0.008794742	0.000251117	0.000157474	45294730.88	250023102.5
13.4	0.018550202	0.008665248	0.000251857	0.000155745	45995184.03	252851053.3
13.5	0.018489461	0.008534782	0.000252641	0.000153992	46724022.21	255772943.3
13.6	0.018426839	0.008403379	0.000253474	0.000152216	47482523.17	258791794.1
13.7	0.018362285	0.008271076	0.00025436	0.000150418	48272020.54	261910673.5
13.8	0.018295745	0.008137914	0.000255308	0.000148596	49093904.56	265132684
13.9	0.018227167	0.008003933	0.000256322	0.000146752	49949622.56	268460950.4
14	0.018156493	0.007869173	0.000257411	0.000144885	50840679.08	271898604.1
14.1	0.018083668	0.00773368	0.000258582	0.000142997	51768635.63	275448766.1
14.2	0.018008633	0.007597497	0.000259846	0.000141086	52735109.96	279114527.8
14.3	0.017931331	0.007460671	0.000261212	0.000139154	53741774.89	282898927.9
14.4	0.017851699	0.00732325	0.000262692	0.000137201	54790356.48	286804929
14.5	0.017769677	0.007185281	0.000264299	0.000135227	55882631.65	290835389.2
14.6	0.017685203	0.007046816	0.000266046	0.000133232	57020424.99	294993032.6
14.7	0.017598213	0.006907906	0.00026795	0.000131217	58205604.83	299280416.3
14.8	0.017508642	0.006768603	0.000270027	0.000129183	59440078.4	303699894.8
14.9	0.017416423	0.006628962	0.000272297	0.000127129	60725786.04	308253581.1
15	0.01732149	0.006489035	0.000274782	0.000125057	62064694.41	312943306.6
15.1	0.017223773	0.006348881	0.000277505	0.000122967	63458788.55	317770576.8
15.2	0.017123204	0.006208554	0.000280493	0.000120858	64910062.73	322736526.5
15.3	0.017019711	0.006068112	0.000283776	0.000118733	66420510.22	327841872.1
15.4	0.016913222	0.005927614	0.000287386	0.000116591	67992111.6	333086863.4
15.5	0.016803664	0.005787116	0.00029136	0.000114433	69626821.87	338471234.8
15.6	0.016690963	0.00564668	0.000295739	0.000112259	71326556.31	343994156.6
15.7	0.016575043	0.005506362	0.000300569	0.00011007	73093174.97	349654187.4
15.8	0.016455827	0.005366223	0.000305899	0.000107867	74928466.05	355449229.9
15.9	0.016333238	0.005226322	0.000311787	0.000105651	76834128.15	361376489.9
16	0.016207196	0.005086717	0.000318295	0.000103421	78811751.66	367432441.7
16.1	0.016077621	0.004947467	0.000325493	0.000101178	80862799.39	373612801.5
16.2	0.015944433	0.00480863	0.000333459	9.89E-05	82988586.87	379912511.1
16.3	0.015807548	0.004670263	0.00034228	9.67E-05	85190262.53	386325736.5
16.4	0.015666883	0.004532423	0.000352053	9.44E-05	87468788.34	392845883.1
16.5	0.015522354	0.004395163	0.000362885	9.21E-05	89824921.26	399465634.3
16.6	0.015373874	0.004258538	0.000374896	8.98E-05	92259196.17	406177018.5
16.7	0.015221358	0.0041226	0.00038822	8.75E-05	94771910.84	412971511.8
16.8	0.015064716	0.003987398	0.000403004	8.52E-05	97363113.61	419840186.1
16.9	0.014903861	0.00385298	0.000419411	8.28E-05	100032594.4	426773914.5
17	0.014738701	0.003719393	0.000437625	8.05E-05	102779879.5	433763649.2
17.1	0.014569147	0.003586678	0.000457845	7.82E-05	105604231.5	440800791.9
17.2	0.014395105	0.003454877	0.000480294	7.58E-05	108504653.1	447877682.6
17.3	0.014216483	0.003324027	0.000505217	7.35E-05	111479897	454988241.9
17.4	0.014033186	0.003194161	0.000532881	7.11E-05	114528480.6	462128809.9
17.5	0.013845118	0.003065311	0.000563581	6.87E-05	117648706.3	469299244.2
17.6	0.013652185	0.002937505	0.00059764	6.63E-05	120838685.2	476504355.1
17.7	0.013454288	0.002810765	0.00063541	6.39E-05	124096366.6	483755785.7
17.8	0.013251328	0.002685112	0.000677271	6.15E-05	127419568.8	491074480
17.9	0.013043207	0.002560562	0.000723636	5.91E-05	130806012.9	498493932.2
18	0.012829825	0.002437128	0.000774952	5.67E-05	134253356.8	506064480.9
18.1	0.01261108	0.002314816	0.000831697	5.43E-05	137759228.9	513859003.2
18.2	0.012386869	0.002193632	0.000894384	5.19E-05	141321260	521980502.3
18.3	0.012157091	0.002073577	0.000963558	4.95E-05	144937111.9	530572265.8
18.4	0.01192164	0.001954647	0.0010398	4.72E-05	148604503.1	539831547.1
18.5	0.011680411	0.001836836	0.001123723	4.48E-05	152321228.8	550028112
18.6	0.0114333	0.001720135	0.001215972	4.26E-05	156085177.8	561529565.8
18.7	0.011180199	0.001604532	0.001317226	4.04E-05	159894342.7	574836216.2
18.8	0.010921002	0.001490012	0.001428193	3.84E-05	163746826.8	590629442.5
18.9	0.010655598	0.00137656	0.00154961	3.66E-05	167640846.1	609839258.1
19	0.010383881	0.001264161	0.001682245	3.51E-05	171574727.5	633739007.1
19.1	0.010105739	0.001152796	0.001826893	3.41E-05	175546903.8	664077618.4
19.2	0.009821062	0.001042452	0.001984374	3.40E-05	179555906.4	703261108.9
19.3	0.009529739	0.000933112	0.002155537	3.50E-05	183600356.4	754590520
19.4	0.009231658	0.000824763	0.002341253	3.78E-05	187678953.8	822540984.4
19.5	0.008926705	0.000717388	0.002542422	4.35E-05	191790467.2	912998101
19.6	0.008614767	0.000610966	0.002759966	5.39E-05	195933722.4	1033202958
19.7	0.00829573	0.000505462	0.002994833	7.20E-05	200107591.8	1190856614
19.8	0.007992958	0.000417382	0.003210305	7.69E-05	203844655.7	1271613766
19.9	0.007706086	0.000344431	0.003407638	7.44E-05	207202879.7	1306065408
20	0.007434718	0.000284306	0.00358803	6.84E-05	210229834.6	1310618550
20.1	0.007178439	0.000234899	0.003752629	6.10E-05	212965008.1	1295283656
20.2	0.006936823	0.000194364	0.003902527	5.34E-05	215441496.9	1266762357
20.3	0.006709439	0.000161128	0.004038766	4.63E-05	217687272.4	1229797407
20.4	0.006495858	0.000133873	0.004162335	3.98E-05	219726145.5	1187831757
20.5	0.006295655	0.000111507	0.004274169	3.42E-05	221578512.5	1143376325
20.6	0.006108412	9.31E-05	0.004375153	2.93E-05	223261939.7	1098246355
20.7	0.005933727	7.80E-05	0.004466121	2.51E-05	224791626.6	1053731192
20.8	0.005771208	6.56E-05	0.004547855	2.15E-05	226180775.8	1010724026
20.9	0.005620483	5.53E-05	0.004621087	1.85E-05	227440892.1	969823170.8
21	0.005481194	4.68E-05	0.004686499	1.59E-05	228582024.6	931410995.8
21.1	0.005353007	3.97E-05	0.004744724	1.37E-05	229612965.5	895714723.6
21.2	0.005235605	3.39E-05	0.004796348	1.18E-05	230541412.7	862852550.8
21.3	0.005128693	2.90E-05	0.004841907	1.02E-05	231374104.8	832868106.4
21.4	0.005032	2.50E-05	0.004881893	8.87E-06	232116932.8	805755817.9
21.5	0.004945274	2.17E-05	0.004916752	7.74E-06	232775032.3	781479329.6
21.6	0.00486829	1.89E-05	0.004946883	6.79E-06	233352861.3	759984700.4
21.7	0.004800844	1.66E-05	0.004972642	6.00E-06	233854263.7	741209743.5
21.8	0.004742756	1.48E-05	0.004994342	5.35E-06	234282522.9	725090555.2
21.9	0.004693869	1.33E-05	0.005012251	4.82E-06	234640405.3	711566027.4
22	0.004654051	1.22E-05	0.005026596	4.41E-06	234930196.3	700580932.8
22.1	0.004623195	1.13E-05	0.005037563	4.10E-06	235153729.1	692088011.3
22.2	0.004601214	1.07E-05	0.005045294	3.88E-06	235312407	686049365.4
22.3	0.00458805	1.04E-05	0.005049892	3.75E-06	235407220.7	682437371.4
22.4	0.004583666	1.02E-05	0.005051418	3.71E-06	235438760	681235248.9
22.5	0.00458805	1.04E-05	0.005049892	3.75E-06	235407220.7	682437371.4
22.6	0.004601214	1.07E-05	0.005045294	3.88E-06	235312407	686049365.4
22.7	0.004623195	1.13E-05	0.005037563	4.10E-06	235153729.1	692088011.3
22.8	0.004654051	1.22E-05	0.005026596	4.41E-06	234930196.3	700580932.8
22.9	0.004693869	1.33E-05	0.005012251	4.82E-06	234640405.3	711566027.4
23	0.004742756	1.48E-05	0.004994342	5.35E-06	234282522.9	725090555.2
23.1	0.004800844	1.66E-05	0.004972642	6.00E-06	233854263.7	741209743.5
23.2	0.00486829	1.89E-05	0.004946883	6.79E-06	233352861.3	759984700.4
23.3	0.004945274	2.17E-05	0.004916752	7.74E-06	232775032.3	781479329.6
23.4	0.005032	2.50E-05	0.004881893	8.87E-06	232116932.8	805755817.9
23.5	0.005128693	2.90E-05	0.004841907	1.02E-05	231374104.8	832868106.4
23.6	0.005235605	3.39E-05	0.004796348	1.18E-05	230541412.7	862852550.8
23.7	0.005353007	3.97E-05	0.004744724	1.37E-05	229612965.5	895714723.6
23.8	0.005481194	4.68E-05	0.004686499	1.59E-05	228582024.6	931410995.8
23.9	0.005620483	5.53E-05	0.004621087	1.85E-05	227440892.1	969823170.8
24	0.005771208	6.56E-05	0.004547855	2.15E-05	226180775.8	1010724026
24.1	0.005933727	7.80E-05	0.004466121	2.51E-05	224791626.6	1053731192
24.2	0.006108412	9.31E-05	0.004375153	2.93E-05	223261939.7	1098246355
24.3	0.006295655	0.000111507	0.004274169	3.42E-05	221578512.5	1143376325
24.4	0.006495858	0.000133873	0.004162335	3.98E-05	219726145.5	1187831757
24.5	0.006709439	0.000161128	0.004038766	4.63E-05	217687272.4	1229797407
24.6	0.006936823	0.000194364	0.003902527	5.34E-05	215441496.9	1266762357
24.7	0.007178439	0.000234899	0.003752629	6.10E-05	212965008.1	1295283656
24.8	0.007434718	0.000284306	0.00358803	6.84E-05	210229834.6	1310618550
24.9	0.007706086	0.000344431	0.003407638	7.44E-05	207202879.7	1306065408
25	0.007992958	0.000417382	0.003210305	7.69E-05	203844655.7	1271613766
25.1	0.00829573	0.000505462	0.002994833	7.20E-05	200107591.8	1190856614
25.2	0.008614767	0.000610966	0.002759966	5.39E-05	195933722.4	1033202958
25.3	0.008926705	0.000717388	0.002542422	4.35E-05	191790467.2	912998101
25.4	0.009231658	0.000824763	0.002341253	3.78E-05	187678953.8	822540984.4
25.5	0.009529739	0.000933112	0.002155537	3.50E-05	183600356.4	754590520
25.6	0.009821062	0.001042452	0.001984374	3.40E-05	179555906.4	703261108.9
25.7	0.010105739	0.001152796	0.001826893	3.41E-05	175546903.8	664077618.4
25.8	0.010383881	0.001264161	0.001682245	3.51E-05	171574727.5	633739007.1
25.9	0.010655598	0.00137656	0.00154961	3.66E-05	167640846.1	609839258.1
26	0.010921002	0.001490012	0.001428193	3.84E-05	163746826.8	590629442.5
26.1	0.011180199	0.001604532	0.001317226	4.04E-05	159894342.7	574836216.2
26.2	0.0114333	0.001720135	0.001215972	4.26E-05	156085177.8	561529565.8
26.3	0.011680411	0.001836836	0.001123723	4.48E-05	152321228.8	550028112
26.4	0.01192164	0.001954647	0.0010398	4.72E-05	148604503.1	539831547.1
26.5	0.012157091	0.002073577	0.000963558	4.95E-05	144937111.9	530572265.8
26.6	0.012386869	0.002193632	0.000894384	5.19E-05	141321260	521980502.3
26.7	0.01261108	0.002314816	0.000831697	5.43E-05	137759228.9	513859003.2
26.8	0.012829825	0.002437128	0.000774952	5.67E-05	134253356.8	506064480.9
26.9	0.013043207	0.002560562	0.000723636	5.91E-05	130806012.9	498493932.2
27	0.013251328	0.002685112	0.000677271	6.15E-05	127419568.8	491074480
27.1	0.013454288	0.002810765	0.00063541	6.39E-05	124096366.6	483755785.7
27.2	0.013652185	0.002937505	0.00059764	6.63E-05	120838685.2	476504355.1
27.3	0.013845118	0.003065311	0.000563581	6.87E-05	117648706.3	469299244.2
27.4	0.014033186	0.003194161	0.000532881	7.11E-05	114528480.6	462128809.9
27.5	0.014216483	0.003324027	0.000505217	7.35E-05	111479897	454988241.9
27.6	0.014395105	0.003454877	0.000480294	7.58E-05	108504653.1	447877682.6
27.7	0.014569147	0.003586678	0.000457845	7.82E-05	105604231.5	440800791.9
27.8	0.014738701	0.003719393	0.000437625	8.05E-05	102779879.5	433763649.2
27.9	0.014903861	0.00385298	0.000419411	8.28E-05	100032594.4	426773914.5
28	0.015064716	0.003987398	0.000403004	8.52E-05	97363113.61	419840186.1
28.1	0.015221358	0.0041226	0.00038822	8.75E-05	94771910.84	412971511.8
28.2	0.015373874	0.004258538	0.000374896	8.98E-05	92259196.17	406177018.5
28.3	0.015522354	0.004395163	0.000362885	9.21E-05	89824921.26	399465634.3
28.4	0.015666883	0.004532423	0.000352053	9.44E-05	87468788.34	392845883.1
28.5	0.015807548	0.004670263	0.00034228	9.67E-05	85190262.53	386325736.5
28.6	0.015944433	0.00480863	0.000333459	9.89E-05	82988586.87	379912511.1
28.7	0.016077621	0.004947467	0.000325493	0.000101178	80862799.39	373612801.5
28.8	0.016207196	0.005086717	0.000318295	0.000103421	78811751.66	367432441.7
28.9	0.016333238	0.005226322	0.000311787	0.000105651	76834128.15	361376489.9
29	0.016455827	0.005366223	0.000305899	0.000107867	74928466.05	355449229.9
29.1	0.016575043	0.005506362	0.000300569	0.00011007	73093174.97	349654187.4
29.2	0.016690963	0.00564668	0.000295739	0.000112259	71326556.31	343994156.6
29.3	0.016803664	0.005787116	0.00029136	0.000114433	69626821.87	338471234.8
29.4	0.016913222	0.005927614	0.000287386	0.000116591	67992111.6	333086863.4
29.5	0.017019711	0.006068112	0.000283776	0.000118733	66420510.22	327841872.1
29.6	0.017123204	0.006208554	0.000280493	0.000120858	64910062.73	322736526.5
29.7	0.017223773	0.006348881	0.000277505	0.000122967	63458788.55	317770576.8
29.8	0.01732149	0.006489035	0.000274782	0.000125057	62064694.41	312943306.6
29.9	0.017416423	0.006628962	0.000272297	0.000127129	60725786.04	308253581.1
30	0.017508642	0.006768603	0.000270027	0.000129183	59440078.4	303699894.8
30.1	0.017598213	0.006907906	0.00026795	0.000131217	58205604.83	299280416.3
30.2	0.017685203	0.007046816	0.000266046	0.000133232	57020424.99	294993032.6
30.3	0.017769677	0.007185281	0.000264299	0.000135227	55882631.65	290835389.2
30.4	0.017851699	0.00732325	0.000262692	0.000137201	54790356.48	286804929
30.5	0.017931331	0.007460671	0.000261212	0.000139154	53741774.89	282898927.9
30.6	0.018008633	0.007597497	0.000259846	0.000141086	52735109.96	279114527.8
30.7	0.018083668	0.00773368	0.000258582	0.000142997	51768635.63	275448766.1
30.8	0.018156493	0.007869173	0.000257411	0.000144885	50840679.08	271898604.1
30.9	0.018227167	0.008003933	0.000256322	0.000146752	49949622.56	268460950.4
31	0.018295745	0.008137914	0.000255308	0.000148596	49093904.56	265132684
31.1	0.018362285	0.008271076	0.00025436	0.000150418	48272020.54	261910673.5
31.2	0.018426839	0.008403379	0.000253474	0.000152216	47482523.17	258791794.1
31.3	0.018489461	0.008534782	0.000252641	0.000153992	46724022.21	255772943.3
31.4	0.018550202	0.008665248	0.000251857	0.000155745	45995184.03	252851053.3
31.5	0.018609115	0.008794742	0.000251117	0.000157474	45294730.88	250023102.5
31.6	0.018666249	0.008923229	0.000250416	0.00015918	44621439.91	247286125.1
31.7	0.018721651	0.009050675	0.000249751	0.000160862	43974141.93	244637218.3
31.8	0.018775371	0.009177049	0.000249117	0.000162521	43351720.13	242073549.2
31.9	0.018827453	0.009302322	0.000248512	0.000164157	42753108.55	239592359.9
32	0.018877944	0.009426463	0.000247934	0.000165768	42177290.52	237190970.8
32.1	0.018926888	0.009549446	0.000247378	0.000167356	41623296.98	234866784.3
32.2	0.018974328	0.009671245	0.000246843	0.00016892	41090204.78	232617285.9
32.3	0.019020307	0.009791835	0.000246328	0.000170461	40577134.9	230440045.9
32.4	0.019064865	0.009911194	0.000245829	0.000171978	40083250.7	228332719.4
32.5	0.019108042	0.0100293	0.000245347	0.000173471	39607756.12	226293045.9
32.6	0.019149879	0.010146131	0.000244878	0.000174941	39149893.93	224318849.2
32.7	0.019190412	0.01026167	0.000244422	0.000176388	38708943.94	222408035.3
32.8	0.01922968	0.010375899	0.000243978	0.000177811	38284221.3	220558591
32.9	0.019267719	0.0104888	0.000243545	0.000179211	37875074.79	218768582.2
33	0.019304564	0.01060036	0.000243122	0.000180588	37480885.14	217036151.3
33.1	0.019340249	0.010710563	0.000242708	0.000181942	37101063.47	215359514.5
33.2	0.019374809	0.010819397	0.000242303	0.000183273	36735049.66	213736959.9
33.3	0.019408275	0.010926851	0.000241906	0.000184581	36382310.88	212166843.6
33.4	0.01944068	0.011032914	0.000241516	0.000185867	36042340.11	210647588
33.5	0.019472055	0.011137577	0.000241133	0.000187131	35714654.74	209177677.7
33.6	0.019502431	0.011240831	0.000240757	0.000188372	35398795.2	207755657.6
33.7	0.019531835	0.01134267	0.000240388	0.000189592	35094323.71	206380129.1
33.8	0.019560298	0.011443087	0.000240025	0.000190789	34800822.97	205049747.4
33.9	0.019587847	0.011542077	0.000239668	0.000191965	34517895.07	203763218.9
34	0.019614509	0.011639637	0.000239317	0.00019312	34245160.3	202519297.9
34.1	0.019640311	0.011735763	0.000238971	0.000194253	33982256.09	201316784
34.2	0.019665277	0.011830453	0.000238631	0.000195366	33728836.01	200154519.5
34.3	0.019689434	0.011923706	0.000238297	0.000196458	33484568.83	199031386.7
34.4	0.019712805	0.012015521	0.000237969	0.000197529	33249137.58	197946305.3
34.5	0.019735414	0.0121059	0.000237646	0.00019858	33022238.68	196898230.2
34.6	0.019757284	0.012194843	0.000237328	0.000199611	32803581.18	195886149.4
34.7	0.019778438	0.012282352	0.000237016	0.000200622	32592885.98	194909081.3
34.8	0.019798896	0.012368431	0.00023671	0.000201614	32389885.1	193966073.2
34.9	0.019818681	0.012453083	0.000236409	0.000202586	32194321.04	193056199.4
35	0.019837812	0.012536312	0.000236114	0.000203539	32005946.14	192178558.9
35.1	0.01985631	0.012618125	0.000235824	0.000204474	31824522.01	191332274.5
35.2	0.019874193	0.012698526	0.000235539	0.000205389	31649818.96	190516490.8
35.3	0.019891482	0.012777521	0.000235261	0.000206287	31481615.52	189730373.1
35.4	0.019908193	0.012855119	0.000234988	0.000207166	31319697.97	188973105.8
35.5	0.019924345	0.012931327	0.000234721	0.000208027	31163859.88	188243891.6
35.6	0.019939956	0.013006152	0.000234459	0.000208871	31013901.75	187541950.3
35.7	0.019955041	0.013079604	0.000234203	0.000209697	30869630.6	186866517.7
35.8	0.019969617	0.013151693	0.000233953	0.000210506	30730859.62	186216845.2
35.9	0.0199837	0.013222427	0.000233708	0.000211299	30597407.92	185592198.8
36	0.019997306	0.013291817	0.00023347	0.000212074	30469100.14	184991858.2
36.1	0.020010449	0.013359874	0.000233237	0.000212833	30345766.28	184415117
36.2	0.020023144	0.013426609	0.000233009	0.000213576	30227241.4	183861281.4
36.3	0.020035405	0.013492033	0.000232788	0.000214303	30113365.41	183329670.3
36.4	0.020047245	0.013556159	0.000232572	0.000215014	30003982.85	182819614.8
36.5	0.020058678	0.013618999	0.000232362	0.00021571	29898942.76	182330458
36.6	0.020069717	0.013680564	0.000232157	0.000216391	29798098.43	181861554.7
36.7	0.020080374	0.01374087	0.000231958	0.000217056	29701307.3	181412271.2
36.8	0.020090662	0.013799927	0.000231765	0.000217707	29608430.8	180981985.5
36.9	0.020100592	0.013857751	0.000231577	0.000218343	29519334.23	180570086.8
37	0.020110175	0.013914354	0.000231395	0.000218965	29433886.63	180175975.5
37.1	0.020119424	0.013969751	0.000231218	0.000219573	29351960.66	179799063.6
37.2	0.020128348	0.014023955	0.000231046	0.000220167	29273432.54	179438774.1
37.3	0.020136957	0.014076982	0.00023088	0.000220747	29198181.92	179094541.5
37.4	0.020145263	0.014128845	0.000230719	0.000221314	29126091.81	178765811.5
37.5	0.020153275	0.014179559	0.000230562	0.000221868	29057048.5	178452041.3
37.6	0.020161003	0.014229139	0.000230411	0.000222408	28990941.5	178152699.5
37.7	0.020168455	0.0142776	0.000230265	0.000222936	28927663.43	177867266
37.8	0.020175642	0.014324957	0.000230124	0.000223451	28867110.03	177595232.6
37.9	0.02018257	0.014371224	0.000229988	0.000223954	28809180.01	177336102.2
38	0.02018925	0.014416418	0.000229856	0.000224445	28753775.04	177089389.8
38.1	0.020195689	0.014460552	0.000229729	0.000224924	28700799.72	176854621.7
38.2	0.020201895	0.014503642	0.000229606	0.000225391	28650161.47	176631335.9
38.3	0.020207875	0.014545704	0.000229488	0.000225846	28601770.49	176419082.4
38.4	0.020213638	0.014586752	0.000229374	0.000226291	28555539.75	176217422.5
38.5	0.02021919	0.014626802	0.000229264	0.000226724	28511384.89	176025929.4
38.6	0.020224539	0.014665868	0.000229158	0.000227146	28469224.19	175844188
38.7	0.020229691	0.014703966	0.000229056	0.000227557	28428978.53	175671794.7
38.8	0.020234653	0.014741111	0.000228958	0.000227958	28390571.33	175508357.6
38.9	0.02023943	0.014777317	0.000228864	0.000228348	28353928.49	175353496.3
39	0.02024403	0.014812599	0.000228773	0.000228728	28318978.37	175206841.9
39.1	0.020248459	0.014846973	0.000228686	0.000229098	28285651.72	175068036.8
39.2	0.020252721	0.014880452	0.000228602	0.000229458	28253881.63	174936734.5
39.3	0.020256823	0.014913051	0.000228522	0.000229809	28223603.49	174812600
39.4	0.02026077	0.014944785	0.000228445	0.00023015	28194754.94	174695308.9
39.5	0.020264566	0.014975668	0.000228371	0.000230482	28167275.82	174584548.1
39.6	0.020268219	0.015005714	0.0002283	0.000230804	28141108.11	174480014.9
39.7	0.020271731	0.015034936	0.000228232	0.000231118	28116195.89	174381417.2
39.8	0.020275108	0.015063348	0.000228167	0.000231422	28092485.3	174288473.5
39.9	0.020278355	0.015090965	0.000228105	0.000231718	28069924.48	174200912.1
40	0.020281475	0.015117799	0.000228045	0.000232006	28048463.5	174118471.8
40.1	0.020284473	0.015143864	0.000227988	0.000232285	28028054.35	174040900.7
40.2	0.020287354	0.015169172	0.000227934	0.000232556	28008650.87	173967957
40.3	0.020290121	0.015193737	0.000227882	0.000232819	27990208.71	173899407.9
40.4	0.020292777	0.01521757	0.000227832	0.000233073	27972685.24	173835030
40.5	0.020295328	0.015240685	0.000227784	0.000233321	27956039.58	173774608.9
40.6	0.020297775	0.015263093	0.000227738	0.00023356	27940232.48	173717938.7
40.7	0.020300124	0.015284807	0.000227695	0.000233792	27925226.31	173664822.3
40.8	0.020302376	0.015305838	0.000227653	0.000234016	27910984.99	173615070.7
40.9	0.020304535	0.015326197	0.000227614	0.000234234	27897473.98	173568503.2
41	0.020306605	0.015345895	0.000227576	0.000234444	27884660.2	173524946.6
41.1	0.020308588	0.015364944	0.00022754	0.000234647	27872511.98	173484235.5
41.2	0.020310487	0.015383355	0.000227506	0.000234843	27860999.06	173446212.1
41.3	0.020312304	0.015401137	0.000227473	0.000235033	27850092.51	173410725.3
41.4	0.020314043	0.015418301	0.000227442	0.000235216	27839764.68	173377631.4
41.5	0.020315707	0.015434857	0.000227413	0.000235392	27829989.2	173346793.1
41.6	0.020317296	0.015450814	0.000227385	0.000235562	27820740.91	173318079.8
41.7	0.020318814	0.015466182	0.000227358	0.000235726	27811995.81	173291367.2
41.8	0.020320264	0.01548097	0.000227333	0.000235883	27803731.06	173266536.8
41.9	0.020321646	0.015495186	0.000227309	0.000236035	27795924.9	173243476.4
42	0.020322963	0.01550884	0.000227286	0.00023618	27788556.64	173222079.3
42.1	0.020324218	0.01552194	0.000227264	0.000236319	27781606.62	173202244.2
42.2	0.020325412	0.015534493	0.000227244	0.000236453	27775056.18	173183875.1
42.3	0.020326546	0.015546508	0.000227225	0.000236581	27768887.62	173166881.4
42.4	0.020327623	0.015557991	0.000227206	0.000236703	27763084.16	173151177.1
42.5	0.020328644	0.015568951	0.000227189	0.000236819	27757629.93	173136681.1
42.6	0.020329611	0.015579393	0.000227173	0.00023693	27752509.94	173123317
42.7	0.020330524	0.015589325	0.000227158	0.000237036	27747710.02	173111012.6
42.8	0.020331387	0.015598753	0.000227143	0.000237136	27743216.82	173099700.3
42.9	0.020332199	0.015607682	0.00022713	0.000237231	27739017.81	173089316.3
43	0.020332962	0.015616119	0.000227117	0.00023732	27735101.18	173079801.1
43.1	0.020333678	0.015624069	0.000227106	0.000237405	27731455.89	173071098.9
43.2	0.020334347	0.015631537	0.000227095	0.000237484	27728071.63	173063157.6
43.3	0.02033497	0.015638528	0.000227085	0.000237558	27724938.77	173055928.9
43.4	0.020335549	0.015645047	0.000227075	0.000237627	27722048.36	173049367.7
43.5	0.020336084	0.015651097	0.000227067	0.000237692	27719392.13	173043432.8
43.6	0.020336576	0.015656684	0.000227059	0.000237751	27716962.43	173038085.7
43.7	0.020337026	0.015661809	0.000227051	0.000237805	27714752.27	173033291.5
43.8	0.020337434	0.015666478	0.000227045	0.000237855	27712755.24	173029018.3
43.9	0.020337802	0.015670693	0.000227039	0.0002379	27710965.57	173025237.3
44	0.020338129	0.015674456	0.000227034	0.000237939	27709378.03	173021922.6
44.1	0.020338417	0.015677771	0.000227029	0.000237975	27707988.02	173019051.1
44.2	0.020338665	0.01568064	0.000227025	0.000238005	27706791.47	173016602.7
44.3	0.020338875	0.015683063	0.000227022	0.000238031	27705784.88	173014560.2
44.4	0.020339046	0.015685044	0.000227019	0.000238052	27704965.3	173012908.7
44.5	0.020339179	0.015686584	0.000227017	0.000238068	27704330.33	173011636.6
44.6	0.020339273	0.015687682	0.000227016	0.00023808	27703878.11	173010734.5
44.7	0.02033933	0.015688341	0.000227015	0.000238087	27703607.31	173010195.8
44.8	0.020339349	0.015688561	0.000227015	0.000238089	27703517.13	173010016.7
