# Supplementary material for: Optogenetic spatial patterning of cooperation in yeast populations
Source: Nat Commun. 2024 Jan 2;15:75. doi: 10.1038/s41467-023-44379-5 (PMC10761962; doi:10.1038/s41467-023-44379-5)
Supplement: Supplementary file 9 — Source Data [file 41467_2023_44379_MOESM9_ESM.zip › Fig6_Profiles.csv]

x (mm)	0.35mm CellDensityMean (CFU/mL)	1.4mm CellDensityMean (CFU/mL)	2.8mm CellDensityMean (CFU/mL)	5.6mm CellDensityMean (CFU/mL)	9.8mm CellDensityMean (CFU/mL)	0.35mm SD	1.4mm SD	2.8mm SD	5.6mm SD	9.8mm SD
0.027418	220272055.9	338582761.2	429723468.8	481241283.8	484873100.5	87887899.51	43663123.24	28178634.56	43926355.93	17568990.81
0.112	225496669.2	338255616.6	438110824.3	475688150	480814909.1	93547581.79	47003519.83	29005024.56	35545567.45	20243759.32
0.196582	223815531.8	345809820	425862458.7	473246454.2	482846191.5	94514722.85	46530944.04	40675671.79	39275220.43	18351981.1
0.281418	218250866.5	351855350.1	433496490.5	480117194.6	482198429	82878078.96	49349834.35	23929947.79	40846856.25	12202900.62
0.366	220151380.5	353717664.2	423163608	476171397.4	476015442.2	76456701.5	46818712.46	20540624.22	45313060.45	17276249.83
0.450582	219942587.2	351061550.9	413365027.7	459209690.7	486070660.4	74585173.47	49147612.01	37134148.41	44831530.15	15450192.53
0.535418	224394281.6	352586281.2	410909320	456428156.1	470504400.2	81900575.08	51777682.61	36261279.65	42993908.48	15914323.07
0.62	229694691.2	347163421	409957854.9	466003820.4	464464234	78977136.74	52761615.63	35601098.86	45032614.56	10798838.61
0.704582	234445802.3	338357752.9	421049927.5	463662974.1	469670530.3	82133216.41	52092026.2	51700350.62	31328157.49	15004162.21
0.789418	212475004.1	348957629.9	416830538.4	472744877.4	476438101.8	82100410.38	50246336.58	23052337.75	32038875.31	7226234.444
0.874	222020661.7	351118595.7	425491906.1	456424972.1	479239100.9	88374552.86	50642318.04	35980807.87	28082234.06	14743143.39
0.958582	218541395.2	355890641.2	420870326.7	465356874.1	475476865.2	75634290.92	63979385.02	23835139.88	27603376.55	18523123.9
1.043418	235048670.7	359416302.8	414317333.1	459775787.5	453532419.4	95824993.81	59412490.27	17438876.18	35028751.39	23074940.31
1.128	231549234.6	361572476.5	416029928.9	481617322.3	455273940.8	77240767.74	54272211.6	23337829.56	45385985.19	19273025.38
1.212582	223590168.3	359797619.6	418211014.2	466023323.7	465125617.5	71840532.09	53848239.11	31387022.19	35774859.7	21473010.61
1.297418	235312649.7	363105581.2	416976584.7	464122203.4	476607953.9	83682446.79	52602472.57	48064296.03	29901456.82	19883984.92
1.382	214146344.9	361815494.8	423046581.8	457068581	481502350.5	74481719.16	40248606.47	28950313.25	40272929.5	22341285.47
1.466582	216519660.3	356786846.2	415782803.7	456813874.2	477997265.3	66401575	59389018.24	19074296.71	36905036.26	9025770.218
1.551418	227160712.2	370784945.2	417647622.1	467147298.4	465785853.8	71996665.23	51784910.88	23986114.92	32751244.32	9918399.755
1.636	223121936.6	371822887	423542880.9	459471863.9	464712845.5	81418344.49	31823651.23	25283855.09	36058254.38	29120854.32
1.720582	227367843.2	364049999.2	430672167.9	470746637.8	457822595.1	74651760.42	47696917.82	30900745.35	36697267.98	13448974.87
1.805418	232143073.7	353557506.9	421425608.1	492337006.4	465964978	81546244.44	39918460.07	16086172.39	47059894.57	10905100.21
1.89	227375897.6	367728236.1	427951854.3	508713003.2	471742969.8	83661289.03	25879255.71	11569404.87	51151073.77	11673874.08
1.974582	244152963.2	372832909.1	435814541.5	467353022.7	454746570.4	85313892.55	27706689.94	21414500.43	39611181.71	9285297.612
2.059418	238683188.6	368712550	427642637.3	475558008.6	455543496.7	80248690.44	43683041.74	32709544.77	46836501.02	24809035.1
2.144	228780307	363310538.1	428558319.3	467005424.4	470280659.7	67141498.28	44848014.19	24875723.91	38624932.11	15536822.83
2.228582	218541979.5	368594866.8	428756772.8	441848646.9	470611179.9	59362208.28	39505847.33	18494078.96	16627967.13	6932900.738
2.313418	227812462	382255846.5	432891957.6	456415400.2	475157296.1	62872299.14	37687881.48	26871034.46	21743660.78	6382238.472
2.398	241694654.4	371712040.6	427179785.1	470241836.6	455195668.4	68569735.55	37636108.5	28148338.3	34239231.36	21987281.42
2.482582	233527819.5	382903366.7	438883772.4	468413477.7	457745183.4	56000426.6	27558890.75	25077176.38	32858377.58	19172606.59
2.567418	242394190.8	392092031.2	426537078.2	481818039.4	462861899.4	54840063.77	31332718.52	41943493.93	30028528.99	9506626.884
2.652	251278883.1	384238924	441710610.1	481216392.5	470232091.8	55867037.66	30274780.39	32465139.3	46042718.36	11545633.78
2.736582	239143753.5	377033208.3	439232409.5	457507101.7	474200253.7	56862091.56	51468180.21	25253137.25	38027434.55	18840421.77
2.821418	239784300	379013421.3	439988134.9	462292978	472195503.8	66642757.87	44112949.4	24264444.94	26826498.87	16015747.12
2.906	237056642.2	384630080.3	436675278.7	463556897.9	478417231.8	59610522.01	45002249.04	18500608.48	22656467.69	8666298.54
2.990582	246415356.1	390326489.6	435652103.6	465127666.5	485608977.1	64520065.77	37014636.59	19111785.79	24162520.46	14038510.17
3.075418	242157093.3	400474612.4	436896669	454958863	499688104.3	50277859.78	41258468.57	28952133.25	32371519.78	27365350.71
3.16	247402632.9	390230632.9	427040616.6	478415647.8	500898060.1	53909710.18	46276210.34	26328075.3	24526284.81	29031660.26
3.244582	247041451.8	389342241.6	429357420.7	457821244.5	503159602.8	49014480.56	40244906.43	25272659.12	19842150.65	29017515.91
3.329418	252472243.6	411968325	438183180.5	443985215.6	501096695.2	41875356.21	45945445.44	16203105.53	19956316.52	13722405.8
3.414	244338302.4	420737849.7	434955394	458284454.4	503775991.9	45418704.4	36618789.83	14455539.28	17292070.44	20425063.42
3.498582	255907539.5	408975995.5	449173514.5	462850705.5	528286856.2	59585132.03	45818260.06	16539411.65	28263136.36	20616311.03
3.583418	257717214.4	411272652.1	454700549.5	459060343.6	522846759.3	58809837.7	37334706.57	13450852.67	34640690.86	13725302.55
3.668	249915287.3	413737234.5	453784228.2	456143183.5	517991694.4	48054477.95	27292946.97	11624645.22	19029784.76	2788649.794
3.752582	262012534	421997894.7	450911708.2	476175534.4	527429081.9	52248419.38	18626845.66	20597564.33	19112141.65	13588519.23
3.837418	250633994.1	424180028.9	446387209.9	483091240.6	519491115	41428063.79	27476207.83	27438973.05	18048616.18	25363733.5
3.922	250203880.3	432129325.7	458909546.3	477220789.1	512612765.4	49362580	24733356.65	22164053.37	16402040.02	9680236.479
4.006582	259516469.4	426885991.8	466437453.9	459268284.1	548665468.4	51511131.87	31407686.42	6853274.739	15222022.46	19004185.33
4.091418	269805579.6	426385074.4	452720219.5	464601406.2	548234777.9	65034401.89	36932271.63	14634854.17	14455348.62	22636743.08
4.176	265469135.3	445513699.6	449682550.1	495975755.7	566235039.1	58623309.24	23280937.45	19341361.95	25865220.14	16856315.85
4.260582	266815163.2	451416665.2	465657537.9	482660719.3	586891446.8	49995059.71	24285043.5	24232143.53	18325489.93	35860596.26
4.345418	275049782.7	458618033.2	468219587.5	466790844.3	570398100.6	44849641.09	9743341.043	25148840.48	7437819.059	26473015.7
4.43	265180546.1	447021107.5	475647244.3	487888375.6	585723397.4	30068960.74	11683840.58	17841647.29	26337420.55	26346602.1
4.514582	266231211.4	454570825.1	463864240.3	465917278.9	612690530.3	36425177.03	21470605.17	27929497.86	22303931.6	42329124.26
4.599418	278769872.9	468054191.5	481855183.4	471257563.7	609326982.8	50692827.04	19107411.61	23791915.37	31841816.8	36074827.29
4.684	281204554.4	465833272.5	479539441.8	498838868.6	637731666.1	31174049.64	19673924.6	11849058.17	26245636.74	37977709.76
4.768582	283955265.9	472737357.2	476638696.4	486701018.3	652650615	37193824.47	16879417.59	34789361.76	23558307.93	30462277.48
4.853418	298487542	475349241.5	475009415.2	484487487.3	684400133.8	35875171.23	23790812.42	34236374.92	15864556.34	35494800.4
4.938	293436937	478147878.6	479849962.8	499732275.4	732694695.9	31378162.76	28641494.74	37676293.72	22663662.08	32137825.24
5.022582	295415626.2	491855624.7	486758705.7	500838650.6	773099303.4	39921910.89	17794218.3	49191974.63	37376065.16	44972246.1
5.107418	305043243.7	498645341.4	488961841	517887921.2	799317934	34894677.77	21522247.38	29344015.08	41350841.48	17639277.94
5.192	306818164.2	493211573.2	506272604.2	527014777.3	895447076.7	33936483.01	17588269.05	31129893.74	49368972.33	48099340.02
5.276582	311107263.5	510668804	522904026.8	519002622.2	961576583.1	32261172.55	48812952.85	33592841.21	30691297.37	67192398.03
5.361418	304612381.7	533051525.8	520096074.2	501094309.1	992115280.3	28219064.97	37104551.67	31196940.31	17344142.62	40147872.87
5.446	314778057.2	531458089	513844131.9	507078604	1026527951	29283638.98	15473562.57	25459797.93	13397059.94	49808204.46
5.530582	321404557	531736832.4	517441193.1	535998168.2	1013283749	36437026.64	25787476.57	17301761.34	31453742.03	39720543.14
5.615418	325985348.6	561986568.4	523205038.4	540456677.1	1031622808	29859543.83	17086482.73	17949740.62	42668076.8	47834040.7
5.7	328600507.9	559549893.2	535660032.6	520843807	1076287195	31135736.05	28422219.69	34364956.81	32431571.71	57421714.88
5.784582	335172490	551880930.7	543076804.8	535256743.4	1076124774	23698439.4	29843590.34	29756657.85	22915370.01	69046736.85
5.869418	326034632.8	572196604.9	547362763.4	569461182	1076464563	23547133.44	24674170.48	29076713.37	16887257.87	83725756.22
5.954	347545780.1	597021789.5	537103611.3	598740822.6	1061903598	19778909.06	27781842.1	36195853.24	40772173.3	71275003.05
6.038582	349777052.5	606115074.6	549521069.3	591974480.7	1017994450	22533528.47	36280497.91	32079375.19	34559354.26	67666816.42
6.123418	342038165.1	602290861.3	563172768	609808503.2	999452538.3	15631706.39	40396888.36	28626343.97	49488325.91	65507627.6
6.208	362790463.4	599383041.5	594069498.6	610616599.9	987299107.2	19581086.32	31778054.86	34685396.97	51923721.94	46365952.34
6.292582	363599483.8	614990121.4	598974589.8	638617709.5	988157740.6	20460795.08	45442152.62	40803927.99	46247359.63	43251770.38
6.377418	371244545.7	632071139.4	589202935.2	633599603.4	977576232.3	8900321.369	33973323.54	32322396.29	43699783.61	31491616.12
6.462	385733778.7	646685988.6	620219248.4	645509365.7	964962679.8	11254271.71	21151141.14	21351812.19	45156466.33	33611400.52
6.546582	392567492.6	649058787.5	616037590.6	702937213.6	947312302.7	1321910.043	39806491.09	17312394.96	56511359.07	38757626.61
6.631418	395007327.2	643984974.8	621743393.8	705743459.4	957157090.8	23049640.15	34407669.19	38421888.36	38866497.54	35219958.59
6.716	407223304.3	663950810.8	638251385.1	745939221.8	925138275.6	15249451.54	49385490.43	39258444.32	60016171.39	27677741.07
6.800582	420377059.3	657192154.6	647290195.8	777177821.2	899858313	7446594.275	47688797.7	28243088.47	64735588.23	30412269.58
6.885418	410931340.4	673473761.8	645030012.8	804237115.9	918197157.6	10777325.87	38819963.39	40049192.4	73544952.17	49841514.03
6.97	432193476.6	692603230.7	652772880.7	855089147.4	929304648.8	19241547.88	30721512.37	35517691.47	94975720.6	53372569.17
7.054582	451628002	708327678.9	666535300.3	949225927.8	885020717.6	11146292.84	50891299.89	56829691.95	113852284.3	34486726.42
7.139418	459288418.7	726890187.3	650808414.5	994170578.1	877914478.5	7071179.415	40047900.66	63137446.76	111750564.8	48638542.99
7.224	463676809.3	735075665.1	673046869.9	1049528259	890901393.4	7302518.068	29431068.31	62012189.41	114457250.1	48851705.87
7.308582	475825145.5	744441940.6	692846029.1	1079975051	889059418.5	8695637.459	30670494.27	62620426.24	94514820.93	54695009.35
7.393418	490878838	750399738.3	705497356.6	1107816310	872686578.3	7753830.022	63308108.53	32482087.1	98524510.28	51167397.43
7.478	508661374.5	769520737.2	711868421.3	1136279385	863206658.3	19659964.64	38953947.27	38860632.15	89097596.13	28933182.36
7.562582	532772497.3	774101893.8	715826269.6	1150953090	820565205.9	14791527.71	32751601	36611147.86	83127857.94	32184357.73
7.647418	532778042	799528741	743059714.2	1164566458	812255911.3	8512641.27	28601509.03	40212230.5	87570340.42	39946834.61
7.732	532008616.2	812960740.3	760245598.1	1135186763	813328498.6	6537435.815	29829033.3	37017968.09	87499889.77	39902977.96
7.816582	547584804.3	809366900.5	756090463.4	1118206377	818929920	3995827.144	33159642.68	37374388.71	76668839.02	46166218.5
7.901418	575816665.7	815894580.9	765567456.1	1161212517	819396100.4	7126746.021	32741767.34	29638297.07	75221055.76	43952750.51
7.986	593943034.3	820755900.6	808134896.6	1161466477	812104703.8	22082719.63	28014887.52	31169104.9	77355898.1	55671214.47
8.070582	596075117	867433155.2	826219638.5	1103435260	783433060.6	9741552.666	24198258.96	39763886.13	42231760.7	51478645.68
8.155418	601012548.8	902520612.3	852364878.8	1115001762	790030814.8	13860708.49	26779463.12	33260348.45	34004985.81	55246131.07
8.24	624698872.3	891663335.3	908857466.7	1126088873	784510148	18309541.54	36284334.83	26940513.07	47272698.58	62691258.7
8.324582	642599066.4	894275290.2	955682539.8	1104661371	794074161.2	10103002.49	48887513.43	52658320.2	38997027.69	60619860.35
8.409418	652816486.2	922832467	1048678240	1088226392	788238410.7	19606718.67	44252240.36	68061166.78	27840204.79	55631611.93
8.494	671782332.5	953690875.8	1159221435	1086385840	763166318.2	5479331.206	28956564.76	87693608.19	38346476.98	41885021.25
8.578582	670371692.9	955634880.3	1303335467	1049618076	764103524.1	20383868.89	18218607.57	73795231.03	44235866.94	41128337.76
8.663418	693612544.9	995774720.5	1412489435	1037682967	760198293.1	15784456.88	4466767.693	105999392.5	35090269.88	32736894.14
8.748	727535753.5	1048412538	1472430711	1047442077	762594103	14619040.85	19434343.95	136163370.7	24106334.35	45604944.98
8.832582	748276932.9	1113786448	1471825049	1070214677	776645997.4	16240530.99	9244751.2	135109621	10837207.27	47536924.88
8.917418	778447805.9	1185624642	1467041439	1031185406	768293707.4	5702049.866	22403037.54	103126160.9	37138818.64	34944672.44
9.002	805415387	1304038009	1484995050	1042289386	747543244.9	15780852.53	25480615.39	115706635.3	56109562.33	41202093.24
9.086582	853219736	1502936668	1490758966	1060236052	755884769.3	21881122.32	44192757.79	125008272.7	58014273.38	33321751.85
9.171418	928222533.4	1754819693	1507620832	1062393440	760125412.1	15309590.7	43503779.21	186414467	46052298.19	48954058.43
9.256	1033178186	1974353218	1509064026	1037347403	763368483.3	32880551.45	45892645.17	159231905.2	36172655.58	41236743.63
9.340582	1213279128	2199776748	1486587095	1023740067	745259184.1	86397624.27	39081598.24	160820523.1	42577827.9	28444590.32
9.425418	1476918204	2401790627	1499389253	1016640513	758601801.3	159171174.8	107776774.6	125545514.2	34287356.19	41718836.16
9.51	1864512881	2558860937	1525256791	1032394594	739505881.4	211598683.1	175298680.2	142880863.4	47222352.24	37360480
9.594582	2594798063	2650313189	1520114946	1003736697	742173198.6	368458948.9	296999294.1	179507832.9	51869781.05	40692039.2
9.679418	3623862050	2701651382	1520708963	1027876772	753060016.3	645724041.4	245676441	163404070.3	35987554.79	27666334.85
9.764	4799263837	2713222345	1494256417	994224142.3	749597972.6	796978042.1	188250658.8	184859899.4	29907702.91	27044912.84
9.848582	6405971829	2716553840	1536711641	985712328.3	747684171.9	1135224703	226224022.6	193486090.2	45817334.32	28154602.9
9.933418	6781946827	2777082813	1510534999	1002223688	746766814.6	678946188.7	240621699.8	189732859.3	43950422.76	34248887.8
10.018	5700929761	2834329099	1510868518	1008149009	752072370.4	586121089.2	366157803.8	188117901.9	54958128.72	48336910.08
10.102582	3979146385	2907015745	1523690865	1004420258	761627942.8	802463066	461798562.9	173179071.3	39974111.27	59850744.03
10.187418	2796101345	2871580680	1499507314	1045435818	760671500.7	636386899.7	341641802.3	146629956.8	74294303.54	60171171.13
10.272	2027699012	2757183867	1527797036	1020044805	771540536.3	361290659.7	277655241.9	174953315.9	74334631.35	43722072.33
10.356582	1583855355	2698261422	1541969580	1011075727	756854716.1	212817720.6	322823799.5	170464530	71473556.54	52602140.04
10.441418	1278189794	2528456056	1547340108	1004579122	744049244.1	115326009.6	354914814	202695122.7	43588114.68	52320217.01
10.526	1082337942	2285248477	1551625035	995391328.1	743693194.9	54078793.96	256150886.9	188283491.9	38564657.29	27767596.46
10.610582	958860369	1896020900	1531329223	1001638427	762138111.4	41575744.61	203628314.1	218684765.4	51319583.63	20047347.44
10.695418	876586272.4	1606397464	1554476389	996416248.2	769301307.7	50369480.73	209000020.4	244367083.8	45459240.45	37482051.34
10.78	818283612.2	1413068065	1551407309	1038548496	764594964.6	22919966.87	158518016.4	218082990.7	55957994.79	27977918.09
10.864582	746869178.9	1265188711	1533421510	1057910627	769362992.2	11306642.39	146543866.2	182901903.1	51625579	45130308.12
10.949418	716039384.9	1159076333	1491419894	1034995950	780515104.7	13416556.34	118933698.3	185941385.5	34934787.02	48488788.53
11.034	685286164.5	1099755483	1426550397	1036540451	784547264.9	6067641.864	76322481.18	186889019.6	40731417.41	38819502.15
11.118582	641471835.4	1049162588	1419041582	1027123561	773610787.5	28886748.62	53792452.08	192072371.5	54558126.57	43590207.31
11.203418	616202747.9	1001566146	1363412158	1085752577	785731216.3	15976178.88	57073187.03	185605013.6	71700699.81	32334348.89
11.288	590168985.3	954267928.4	1232122601	1067425824	785811333.5	6819282.219	46262931.43	143419302.5	61806580.78	33148642.93
11.372582	568438650.8	931361595.5	1094494828	1079330833	796027882.9	25587249.48	70424028.71	108266937	33950083.6	30152717.19
11.457418	527349382.8	916424529.8	990372491.3	1085058371	799887677.4	26422675.49	64479464.51	89875609.29	33807129.14	29710891.87
11.542	518772343.7	870515018.3	922224591.4	1110571864	801528164.2	7509090.047	52313159.87	72810797.29	41176020.05	46975300.8
11.626582	499459226.8	851997152.1	848520874.2	1078071633	782330087.5	9672157.302	49461794.98	69117819.41	17338638.44	44349008.21
11.711418	475287712.1	821920252.3	784839908.8	1094021022	796478525	4994854.603	48616218.72	78896676.29	21355937.73	37040711.24
11.796	461815849.3	805227192.2	761615705.8	1110859923	806793339.1	4044000.585	41284942.18	57185061.95	35111139.22	40021040.11
11.880582	443191074.4	782636784.4	743296218.7	1102260444	840975645.8	16055780.46	40668599.57	48236430.77	49697011.22	61094461.72
11.965418	419791310	756445270.1	713917702.1	1112898783	836233209.8	11255062.43	38667242.37	52330435.75	63576898.19	56720032.34
12.05	402385681.9	746106613.9	682946469	1139155851	840083638.4	11430005.49	49497693.54	54222959.68	33080715.1	35549758.85
12.134582	394536373.7	722200220.9	679646103.1	1184038550	839503902.7	14446283.19	22893834.34	52105580.91	65837494.07	36238184.39
12.219418	375350235.9	724526055	652710120.7	1174416335	852032269.2	4644000.62	44436476.8	53032004.8	89154983.92	39726695.32
12.304	384808915.3	718554657.1	631243800	1171472026	838249740.1	12268659.57	58187961.2	39318195.19	49130332.59	29460738.55
12.388582	388591008.2	701980117.6	627111421.8	1240724633	833314892	19478532.11	43634728.34	39529483.76	51266395.42	17823862.26
12.473418	367609578.4	681732817.3	622349296.6	1248120695	854976826.1	10398832.37	40630681.51	46873475.36	63850346.18	29728784.55
12.558	359769627.7	665517459	614478933.7	1217217887	869006095.2	12620558.33	59315219.57	48358419.61	85854295.48	39919077.43
12.642582	351608405.4	643389855.5	594340288.4	1185228285	870797178.3	10199946.86	45733203.55	55310226.52	89311800.02	48479870.33
12.727418	361881937.5	628639204.1	576635475.2	1111491949	863029077.3	12288331.09	39386974.16	57733507.49	95286682.37	30063463.63
12.812	335503385.3	640957205.9	578396282.4	1022347621	859445537.3	11596745.99	36983508.08	43288795.74	86390652.16	55411407.71
12.896582	334033386.8	623845007.9	570148132.7	872846531.1	891886036.1	7326765.373	38300498.39	33016428.26	55875720.06	57817727.17
12.981418	338026332.7	631091243.2	563784710.5	801214428.6	904984249.4	2576224.751	33387029.2	32163180.66	40030108.35	44606157.34
13.066	337916907.5	630268833.6	542277866.1	739346548.8	925391916.8	18060055.25	42756411.11	51506750.25	27792002.72	31018214.57
13.150582	328509601.8	606079677.5	540735628.3	696733038.5	921862453.5	14870323.5	37736500.84	39412116.27	30813971.06	28038656.37
13.235418	321478715.8	609908583.8	553628733.4	666676135.3	946879121.6	3587376.378	46343264.04	40365704.95	38300303.57	45510917.91
13.32	314624563.5	593302765	527315325.9	655122527.7	930381358.7	15839591.06	44139972.32	30243948.09	37850020.54	30893810
13.404582	315384757.2	573796840.3	511012224.1	613342177.7	950574979.3	15165679.73	43827410.71	29720895.85	39361457.56	20556879.29
13.489418	309153210	565181906.6	512329691.5	604283704.1	991342008	9514456.507	45870874.05	26284100.33	30111957.85	49564144.6
13.574	314435756.9	551469379.6	511238210	574115996.3	982173050.3	20321531.11	23498859.86	28797684.95	22826006.42	65828358.13
13.658582	306756757.7	555463534.4	523380185.5	559819223.7	994942442.3	8857554.562	34249672.07	13634967.96	17205596.08	49159240.26
13.743418	298952149.9	564327526	496439264.8	550382372.5	1022730248	8069686.412	35443425.62	35605989.69	11690381.49	29534709.24
13.828	299268649.6	540967070	495459332.9	569099092.9	1024901494	8153466.539	39528115.53	44717895.61	16557272.01	34032841.16
13.912582	293464877	544798186.9	499849411.2	544938329.5	1041805107	22026603.31	18696351.99	34126498.06	17970756.28	44692400.51
13.997418	286137019.9	557138765.3	494133963.1	516173512.4	1074226362	25631574.27	30143081.4	22697815.38	22094342.76	59261064.81
14.082	276960122.4	523533911	507433297	527876824.2	1077728380	17226989.95	33052460.09	21434735.37	17009488.21	69194565.72
14.166582	271807465.7	519729315.3	508592518.3	493772332	1107184506	17858633.28	28656881.45	30425268.42	17063925.25	66413978.22
14.251418	266192646.9	508796832.4	498587406	506151604.2	1139313779	16528711.66	15606471.56	29520215.02	8974926.969	75310222.05
14.336	271297795.1	494559272.3	477881493.2	487719523.9	1175508249	17422053.3	20843379.06	28112353.27	8107902.216	53673889.63
14.420582	273728723.4	491137722.7	481455369.5	472441022.9	1175169832	13469589.9	32145905.22	24907516.77	6585478.7	66103193.22
14.505418	268986377.6	487440721.1	464632996	471574055.3	1189310428	15036572	22860947.22	19242481.59	11459733.94	62646875.98
14.59	253737797.8	488192224.4	456194101.8	463464065.5	1188318697	12791147.01	38619603.17	24220643.56	5546346.305	91238137.53
14.674582	251983378.3	483388508.3	469890769.8	468381409.2	1217490276	17812920.33	30307936.66	28895838.87	9730160.938	84904798.75
14.759418	265414431.9	486244568.8	467900120.5	479470645.6	1219267811	33934268	19898601.67	28915434.94	20597640.49	62394956.55
14.844	261372078.1	465251002.5	467375253.8	469188775	1162356387	32780614.58	26915158.13	24892351.3	18581869.37	73593671.82
14.928582	269381349.9	464481845.7	463691358.8	460410229.1	1095970823	20040795.79	14073234.04	14059122.51	15436854.58	50400981.94
15.013418	256867492.1	461597772.4	456206865.7	482036478.5	986220713	19530143.63	28047584.69	19205363.3	17598631.52	36702821.19
15.098	253804469	463571054.2	461406632.9	464730229.1	865041616.7	28524647.31	36219921.51	11814926.83	15688945.61	24354163.53
15.182582	254966832.3	458324335.1	439102945.1	448984870.3	791963995	27227702.5	33909227.75	13451757.27	9018001.062	30633362.61
15.267418	250433678.4	445349284.8	438075489.1	464983842	727426659.7	24655419.71	28288260.88	27118116.7	16344498.91	23642271.44
15.352	248784475	445138757.7	443942623.6	459739188.2	662570180.2	20656841.66	25374286.58	23048953.79	12392630.22	32204155.85
15.436582	243907402.8	435655124.3	452550563.7	460583852.6	624841472.7	9473811.441	14311785.13	30494718.86	21106907.02	16510071.34
15.521418	239862677.4	439068221.5	442174722.1	453273400.3	596565828.9	16357747.81	17062887.38	21996314.49	12980721.13	22369360.44
15.606	236765282.4	434344552.4	425198087.7	453328110.8	587318698.1	21040174.61	25949754.81	23431158.44	15192712.95	13921298.24
15.690582	241247110.3	426464040.9	432458629.8	464299316.7	567661246.4	33657409.75	25488254.25	30769578.49	10803157.54	19224001.47
15.775418	244832725.6	427337522.7	432535570.7	469284173.7	547267185.1	30264986.28	40002910.51	17125685.69	15783534.41	21609707.43
15.86	240488259.7	436237563.7	432865130.8	457209982.3	529158520.8	37119178.67	24498078.15	17697089.64	9384371.821	10841854.48
15.944582	240395962.2	423573428	421352388.5	452989377.1	504319928.7	42388989.28	17805358.1	32354738.41	7953333.435	8811026.268
16.029418	256279391.8	407646634.5	417205173.2	452673433.3	494064973.8	27660210.33	19466321.22	29456859.38	5848805.034	3610962.195
16.114	242545077.1	409576250.4	430011275.7	458268042.1	494324922.1	21631089.8	27312969.04	25946502.92	19269979.79	10519231.87
16.198582	229207001.7	416056772.8	422310227.2	461870107.9	485101339.2	27573072.32	37271905.32	7530011.683	18665612.78	6902227.264
16.283418	229563472.8	413171208.6	424121900.9	448771575.8	479396606.4	23239866.45	36451532.37	7655675.867	16597360.6	19483214.98
16.368	229117800.1	415901535.8	429638458.6	447768017.3	475342472.7	18820501.23	29457264.05	13108722.29	11051204.53	30547978.16
16.452582	241763761	396846549.6	409118089.1	441896208.5	469310116.7	33344273.51	22713789.23	24315611.19	8395565.564	24539611.16
16.537418	241553756	383226864.9	409606890	452593246.6	469653909.8	35472698	23530870.68	22406392.75	20314141.34	22479499.22
16.622	237047107	390302180.9	401107164.8	467013856.3	469869088.2	35168965.72	26482211.41	22048855.73	29793669.21	28454572.53
16.706582	230788464.5	407206937.9	400500803.8	465520593.8	477577077.4	34017994.83	14588675.11	25817040.67	16602179.14	27800564.6
16.791418	218649158.7	404615192.4	401831299.6	465226539.3	471868644.2	35373024.41	31920448.07	36785529.14	19397739.57	25280754.12
16.876	225877014.9	381504689.1	408051041.3	440372927.6	466308733	24142679.91	16833891.99	24196087.52	13700162.17	14997234.49
16.960582	224104009.2	380627788.5	401361580.2	441870990	462763435.4	27518275.67	19342109.54	22076515.21	20086547.86	26669664.25
17.045418	226089354.7	374477589.4	398622044.3	424309989.8	452318042.6	35520471.68	38809656.9	24364062.06	12379126.07	20928334.24
17.13	232888899.7	371587057.4	396211682.3	447784219.6	451245270.7	32096152.55	33722664.23	22560591.44	16769082.1	25537692.43
17.214582	238565130	381473494.5	403001228.4	436487554.6	452074000.3	25271018.78	25056277.5	11555582.74	20591735.59	7754638.814
17.299418	232944135	386317935.9	414980464.5	441491817.7	447475977.6	28940163.64	37068445.56	12883158.14	18482802.44	22220312.63
17.384	230462798.6	377996981.8	416159261.8	444246642.7	446518963.5	33607581.09	31509470.55	18242048.13	11443150.66	11889217.56
17.468582	232565215.2	368602476.7	416094420.3	428391807	446494469.4	30590835.12	28417667.06	15385966.46	18362132.7	12893662.14
17.553418	223897550.6	372736051.8	399788043.4	440834426.9	458555535.1	35796822.24	32825995.13	20048582.31	29723379.25	25780741.85
17.638	220233245.5	381889858.7	412662217.3	432362202.7	464669029	45822162.17	41198948.4	23233977.08	27700369.47	21816660.24
17.722582	220185053.7	375146964.5	387507350.8	460590192.8	464914198.1	52988536.67	26301434.69	32082577.02	20459806.84	9060162.748
17.807418	229984409.4	372734835.8	381400905.2	452503787.7	464211663.3	51592802.14	26675790.17	44778132.65	14291380.5	23962056.61
17.892	231479528.4	378171645.1	399705079.8	452542095.4	468695077.5	50584486.31	21501393.5	32472181.96	21408494.5	24738612.81
17.976582	226114950.6	380370549.5	398459216.2	453344876.6	455598915.2	59034342.53	34010866.12	23214445.84	27615789.23	19034259.79
18.061418	218213414	368415914.5	410101826.2	429026050.1	466781912.1	43286953.87	19737067.74	25130284.32	25554024.41	7083026.995
18.146	220444594.8	376914366.3	404994966.7	442608845.2	474875792.3	38735298.75	26079229.82	14030699.61	20394750.54	17201018.58
18.230582	236843558.4	376466237.4	398337904.8	456046969.8	466842878.7	40644772.79	28725865.78	25532019.21	20099064.58	23948056.18
18.315418	232013137.3	375457885.4	381891399	461119863.7	482436298.4	39857989.74	30783626.29	34367074.97	31818100.11	11633623.45
18.4	235757201.5	370897761.7	389444729.7	453835965	480978755.1	44109893.01	19094116.17	27534156.73	24679915.3	22437467.3
18.484582	231993206.9	373526468.1	403553835.5	441515997	466243004.6	47322990.6	25383093.73	27081599.65	17457589.67	32335068.62
18.569418	222280989.5	356561609.7	398511113.5	448318090.6	472396135.7	39528170.38	38217324.02	15990139.84	19740171.71	16051262
18.654	228497773.1	350406949.9	401289223.2	430628899.8	490589837.5	42969786.73	27275013.03	17781229.46	19352255.2	2105248.161
18.738582	227238334.1	350680171.8	396622348.1	456562668.1	485680579.8	56467054.75	26466361.37	34886387.2	19425003.23	13245053.8
18.823418	222887704	361616594.9	398217559.1	463982396.1	489033317	51087100.3	42057243.57	31534426.09	20706027.66	8392714.396
18.908	227202342.1	363563641.8	394340250.4	452611709.9	478073940.7	45938770.5	35734839.9	9040737.879	22794817.07	16859586.44
18.992582	227616784	360528822.7	380798331.4	440805181.1	460826925	40894300.53	36272204.88	16894579	26979158.6	6895881.095
19.077418	226518487.6	364647590.9	395281989	452172395.7	466425173.8	41400201.17	32953298.58	18371883.34	29149303.02	10681253.25
19.162	220046568.4	355986826.5	394458743.6	450913883.3	475713505.4	37715126.1	39197622.88	28363625.76	29314638.23	16142796.16
19.246582	230577470.7	359902954.2	396966907.7	446029652.7	463255795.3	54377137.67	31360784.66	26581092.98	30219701.54	16232852.37
19.331418	223824746.2	362018919	374501929.3	447649820.6	463543782.9	46869580.91	31515806.72	30820480.17	37645399.26	9839704.49
19.416	212886597.9	356522887.2	392859022.8	440330607	472962453.9	47182269.75	28902150.01	29889440.77	24693449.32	6480742.034
19.500582	215321630.4	364344103.7	397421521.9	467100450.7	469940206.8	38807143.66	36605277.06	20724795.17	30227184.68	12305182.28
19.585418	222034385.1	350904586.9	390903512.7	463406621.1	483876526.7	46980077.94	30608579.62	16225668.92	33887293.86	9155965.034
19.67	215555224.2	349769263.4	392176726.2	434522015.7	472807256.9	35329676.53	30907947.83	24250479.39	22749189.54	12673698.87
19.754582	211799555.5	342034386.1	397679140.3	453088604	478775793.3	27806107.92	33113028.86	27366814.34	28562049.84	1456080.513
19.839418	205514087.9	340169766.3	396494776.8	443233278.5	480538890.1	35053012.92	27878698.09	28130675.51	26545867.03	16416703.56
19.924	210868982.4	351983949.4	390979686.7	439012101.4	474723053.3	47274598.8	37296574.02	24146347.57	18448016.46	18624219.89
20.008582	219584408.3	351396198	401978262.1	446248462.7	460307355.5	40787329.01	30593113.49	18839359	25369923.34	17784822.77
