# Supplementary material for: Optogenetic spatial patterning of cooperation in yeast populations
Source: Nat Commun. 2024 Jan 2;15:75. doi: 10.1038/s41467-023-44379-5 (PMC10761962; doi:10.1038/s41467-023-44379-5)
Supplement: Supplementary file 9 — Source Data [file 41467_2023_44379_MOESM9_ESM.zip › Fig7_AllFinalDensityProfils.csv]

x (mm)	CellDensity 1.4mm (CFU/mL) r1	CellDensity 1.4mm (CFU/mL) r2	CellDensity 1.4mm (CFU/mL) r3	CellDensity 2.8mm (CFU/mL) r1	CellDensity 2.8mm (CFU/mL) r2	CellDensity 2.8mm (CFU/mL) r3	CellDensity 5.6mm (CFU/mL) r1	CellDensity 5.6mm (CFU/mL) r2	CellDensity 5.6mm (CFU/mL) r3	CellDensity 9.8mm (CFU/mL) r1	CellDensity 9.8mm (CFU/mL) r2	CellDensity 9.8mm (CFU/mL) r3	CellDensity 16.8mm (CFU/mL) r1	CellDensity 16.8mm (CFU/mL) r2	CellDensity 16.8mm (CFU/mL) r3	CellDensity 21mm (CFU/mL) r1	CellDensity 21mm (CFU/mL) r2	CellDensity 21mm (CFU/mL) r3	CellDensity 25.2mm (CFU/mL) r1	CellDensity 25.2mm (CFU/mL) r2	CellDensity 25.2mm (CFU/mL) r3
0	916559128.7	708962881.3	671668483.3	568292495	541624773.8	551717846.3	462288055	277962550.8	397276458.6	1926419134	1556716625	1770055834	921041099.7	1524068214	1927605099	589761146.9	836671581.4	810968970.3	596673945.2	781657207.3	673922397.3
0.0762	863427378.7	715327664.3	661016086.8	570807831.3	524651012.7	562345395.2	466350631.3	291373608	396645867.5	1894568809	1556465621	1769384112	1026047992	1516833169	1880337144	549129686.7	784113205.8	811751664.5	611826031.9	796320483.9	684897222.4
0.1778	825232290.4	721852534.9	654017129.3	570417280.9	503456159.7	572696193.8	459083588.6	301629894	407228604.6	1863135519	1548715518	1761746838	1121673786	1536629630	1844062901	525499774.4	718187165.3	835250021.4	673338676.5	830974836	698438911.8
0.254	797151675.3	737092010.1	639215275	579381629.9	503931428	590238166.1	450266398.7	309844306.5	428594356.9	1805173700	1504818638	1758964509	1202834263	1552459082	1847080063	514525169.3	714343286.3	779846923.3	702994862.5	852310976.7	735464445
0.3302	789701334.1	758532493.9	620163540.9	583692910.7	508863233.8	608282731.8	449568759.8	318439990.4	443363115.9	1776709455	1503151288	1731873343	1260566115	1528211139	1833245897	517279215	700881349.8	714836363.8	685173426.9	867823742.6	772700570.4
0.4318	813832849.9	770185312.1	606771420.1	583637259.6	516503421.6	622079373.5	436301583.7	326545739.4	462594786.1	1745887853	1475877143	1692063997	1292279734	1439140389	1770986381	503361465.8	662787993.1	679726082.1	701581441.8	903057038.2	825800368.9
0.508	850494867.7	782291824.2	623081627.3	594676493.4	526320974.6	640930571	431667170.4	337161507.9	485320276.9	1708175612	1427275290	1652749328	1288648029	1370975692	1697785128	492844722.2	629780841.8	629679509.9	769551249.7	898099257.1	872992337.9
0.5842	882584629.3	799945504.2	658741179.8	602270002.1	542527277.9	685382718.4	423030606.1	336531892.8	514018462.6	1670596972	1406128585	1618877038	1279544814	1360055375	1668534849	483197173.1	621376178.3	607293784.9	798940842.2	944566691.8	899301087.5
0.6858	951911078.9	798542868.6	685697744.9	627298442.4	538878248.1	734821934.5	425198640.3	356339507.5	539415969.8	1629118920	1403575119	1604316344	1292223819	1348042216	1660065144	482932892	585244103.8	568703289.7	791803208.8	984124685.5	929176968.6
0.762	1028756758	784049883.7	698018212	661224856.4	555461842.4	799272292.2	425904207.3	371423597	573888834.5	1592884204	1363729914	1600584257	1308763430	1344367284	1635513338	483580053.3	569187601.6	531558277.5	796790680.4	1044782183	937958224.6
0.8382	1058484106	763864513.6	712777019	715956214.2	584869622.4	855647335.3	424448918.7	381592081.6	616446715.5	1558028533	1333799407	1585820764	1300559980	1356432924	1638203675	446862492.2	578992859.8	491955052.3	834482232.1	1126373278	938397032.2
0.9398	1065226223	735684946.2	745772766.3	787296308	615392415.6	924826792.1	421696509.5	405829475.5	649131739	1526844769	1326025482	1558016033	1293000622	1351688062	1620846864	457130592.2	569119742.6	476064406.9	820675834.9	1173319071	926346910.4
1.016	1049297786	702451247.9	745701072.6	862733776.8	646225999.2	1001516386	420106403.4	434372898.7	713679735.2	1492091122	1282428103	1481469517	1280571942	1329592881	1577446270	442415675	558425336.6	470463945.8	809739093.2	1181143015	904448853.3
1.0922	1018585238	676317111.8	711063662.4	916426508.4	672173200.5	1042875110	414230565.4	460807356.5	784780630.9	1457429766	1249256259	1394445760	1243948851	1290249651	1528250337	430651256.5	549656208.5	452289307	830785351.1	1221612523	881775690.6
1.1938	958198174.9	669142464.6	703933724.9	984012674.8	718883275.9	1067136856	415346106.1	512081926.7	891883099.6	1423988084	1222068527	1332478276	1213788481	1262544541	1516049436	400283227.9	515750553.6	436149512.5	821841440.1	1246977344	909729929.6
1.27	904183112.8	663130009.9	695468340.2	1048755420	808703554.1	1080406560	416677514.8	580461894.6	1010856846	1370537001	1184113828	1240429349	1215094024	1238736272	1488243939	410446701.2	518307542.1	433529366.6	837337058.9	1228577484	905235079.6
1.3462	868962121.6	655496044.1	681500250.2	1090323315	891492213.2	1089109258	430552549.7	651799134.7	1131626342	1299066778	1158221466	1133843094	1207472569	1231335598	1480615760	444762253.1	508465269.4	424779576.5	816297033.7	1201946526	885906285.2
1.4478	835691018.6	644696480.9	645436149.8	1109224087	943427255.7	1063074987	443922011.6	731740334.5	1256948813	1210955345	1124013282	1015474774	1189576216	1203529344	1507351029	438509600.8	528712259.5	404783746.1	799065603	1167049471	876955502.6
1.524	802582874.5	643426312.1	600260605.4	1097252131	1011300318	1030274555	454697684.3	829839069.3	1348850490	1156139207	1085532426	908254913.1	1181683545	1203725932	1501888798	405788404.3	505123078.2	377850454.2	804574484.9	1128953972	893804022.4
1.6002	777536410	662499631.7	578697903.7	1095349738	1052691952	992673224.4	465011034.2	925491775.1	1412708944	1093343663	1036198570	825006659.1	1168128788	1206630747	1478409013	393986405.3	481730020.4	377426659.8	806835181.1	1132212598	888500377.5
1.7018	766041299.6	691136508.8	585144877.3	1059812808	1060968166	936438460	472407718.4	964308932.8	1449369312	1004022823	974239904.1	763340222	1145929477	1219715379	1441361126	412318758.7	489228226.7	376197488	823566018.7	1164337307	858028707.2
1.778	759731255.4	709850893.8	597015318	1023304154	1047997538	865963958.9	484559427.7	1012615913	1479227117	916699431.4	899129943.5	719654496.3	1130914213	1228955921	1432818772	398199842.9	474744027.3	372307085.1	773036876.4	1186106490	823305451.7
1.8542	764668162.6	734476925.1	599382476.4	971088170.3	1016539626	826976640.6	511603625.2	1069444156	1473776746	835216279.5	819839594.4	669933593.6	1123681142	1221273205	1407880035	417640398.1	482055472.5	383940005.1	776932993	1155609255	823604610.5
1.9558	804547351.3	733404203	614626765.9	900427255.1	978549560.5	777919197.3	521988676.2	1089094212	1442661527	760804609.6	745317690.9	629199602.5	1108938991	1197300440	1388270304	419199933.9	496699480.3	384439937.5	784535950.2	1148552729	850037915.1
2.032	857366189	725743175	638348320.5	819863529.1	945681784.1	729456343.7	547226815.2	1059042884	1412841183	693885018.2	687192776.4	603807233.7	1097945440	1158451479	1392982910	416009219.3	477753010.8	389243788.9	792098395.8	1140060157	851241147.2
2.1082	918292253.2	711628527.1	657045999.7	763648480.1	897622912.2	682419176.1	588203703.4	1015136419	1402132984	648935007.5	638595861.8	592122578.1	1095882685	1141954967	1390437728	419321152.5	478628631.1	379383692	775708679.9	1138222133	824938410
2.2098	956553237.9	686382805.3	671197104.6	692991617.6	834854471.1	642022489.1	625679246.4	981095732.6	1375684999	614723600.1	599033039.2	580177853.9	1095954770	1137277132	1388762403	418955417.2	481213235.7	360899698.2	732600965.1	1120315195	792194775.7
2.286	966394227.1	673559217	675697731	626554229.6	760688555.9	618001146.8	666750734.2	980605007	1343687461	578153275.2	568961848	545460407.1	1088730495	1131439575	1419606415	419018209.2	466618336.6	353835000.9	737651688.7	1032399962	801286452
2.3622	948435338.2	668969390.2	683013442	584595569.2	682985549.1	602731153.1	720751339.8	974192393	1308331641	549755361.4	546203055.1	537952304.2	1095229656	1140927075	1431175775	412082677.8	469884697.1	360446379.1	760883247	1050749980	807881154.8
2.4638	915284149.9	650470876	672108180.6	562724497.1	642042742.9	598865786.4	787104270.8	939652735.4	1250643652	526619468.2	515250703.6	523310467.9	1107840584	1161606640	1419480354	425722609	458623214.5	365902994.3	760565161.5	1043207588	775933454
2.54	877793885	637954871.5	661932802.8	541420681.7	616995201.6	607414241.1	857715662.6	895953676.8	1160950625	504057792	485669183.6	520195047.9	1101526825	1170574197	1405169366	433736571.6	483186471.9	349051676.4	755402180	1049078749	796027272.5
2.6162	855743283.5	624949108.7	652808799.6	525140102.1	584943916.8	615101168.2	937992953.3	877580441.7	1076014494	487336270.2	465021469.1	511683499.5	1098430450	1149596017	1366942781	412368943.1	527577547.7	336010735.7	736649308.5	1028912021	828650302.7
2.7178	823360017.9	613845475.3	629100783.7	502745770.9	563448443.8	616475759.2	1056929154	824920379.6	984017546.4	458630444.3	449236503.1	489324963.1	1104008202	1134329301	1370935107	393784316.4	494847390.1	333041581.6	735915307.9	1014905498	820032359
2.794	774534339	606933093.7	605291678.3	497608308.7	543067565.2	621653643.4	1169949434	771299392.4	896035763.1	441908469.8	439707833.4	484151593.5	1086695292	1114119475	1390504471	377622834.3	477741311.3	330360446.8	709520295.6	995318807.6	782830358.2
2.8702	730375317.3	596912203.2	599544103.9	488346393.9	525240703.2	621207082.2	1228145562	693104893.9	781474358.8	433105199	427093287.7	476234964.7	1070821365	1098736353	1399739064	392344330.6	495482772.5	340373503.6	699707927.3	960888733.6	748495975.5
2.9718	702868733.5	616390954	593694230	495044836.8	501715537.6	616546048.4	1280566810	619019742.8	699720527.2	413515196.1	421217338.1	466015302.9	1072697883	1090096530	1388478009	392046551.5	487424830.4	334343593.4	713572446.4	963400391.3	758754884.8
3.048	676869078.3	634120334.5	580638971.1	496887370.4	502943364.1	627713043.8	1332091143	545641554.5	639354293.8	404350650.3	412412227.5	453074488.8	1071399727	1070531849	1376579001	400955781.8	476143270.5	325547352.3	716129423.1	996395299.7	768472609
3.1242	665845581.6	647921359.8	589027388.3	495811097	520492172.8	639203393.9	1371987404	474608006.1	572327123.4	393909063.7	407017267.6	442891401.8	1081248848	1070327834	1355288284	405595377.8	482770602.1	322086327.4	702033989.5	948776768.1	749237663.9
3.2258	692418539.9	667599882.8	593310450.1	507182339.7	533352906.2	646167980.5	1371154499	429157714.7	510399011.4	381816562	398803795.5	423478431	1088591585	1059761811	1355497611	426780919.2	464852121.5	332807114.1	723947581.3	921883717.3	766642052.4
3.302	728440433.9	685184555.2	588076087.6	527102661.7	538037078.5	665136774	1360164206	401287611.9	468730243.2	369118420.5	381911813.2	414453940.1	1094652534	1017147103	1344109084	405737346	441460147.4	315825896	701284285.7	936700797.5	759598849.6
3.3782	760551842	691648257.7	589268747.7	536989188.3	541001862	690967855.3	1339820393	364931764	430924098.8	362133611.5	369588459.5	407016801.1	1094495184	963043086.4	1288278377	396444431.9	468101427.1	308469209	701348601.1	949727058.4	761625964.8
3.4798	796377483.2	679372005.9	599537250	559331554.4	557010080	724369062.4	1330553292	340033090.5	404693492.1	353070942	364688828.6	396547651.4	1093194470	891335445.9	1260450840	404018255.3	472831577.7	300737817	706039335.7	982944897.9	725374633.4
3.556	822925795.9	662734838.7	622540929.7	587710835.8	572434939.9	782667437.9	1299636166	318075157	390094537.4	351121593.4	361578414.5	396021248.5	1097359043	833446888.2	1226931451	405238813.4	456245013.1	319506457	690130864.5	908616812.3	704441959
3.6322	840410801.7	650036710.3	640813351.6	620613140.6	594131555.7	851600968.7	1244465248	312366884.9	378549724.8	341866788.5	350564119.3	397342449.5	1079255713	767523561	1231685798	399168853.2	452126791.3	344622531.1	718304077.3	930386963.6	730977880.7
3.7338	844189632.7	634870707.2	661186012.3	652793749.7	615135394.1	900910437.4	1227257800	303441121.4	373916384.2	329128126.7	335790816.4	395503904.3	1062426884	704641576.5	1221742485	411891605.7	460307701.8	341463364.6	687281778.8	952892855.2	750416791.6
3.81	843248223.4	619404748.7	671525637.2	695267628.5	634052952.2	931982338.2	1188331432	300624080.4	359462831	318340436.6	340101865.6	387896248.9	1058972051	623216700.7	1169065660	420942119.8	457184773.7	335686656.5	699934425.2	929901325.8	751785487.4
3.8862	818964922.6	589254614.9	650640869.2	734458701.3	677410857.6	960757465.9	1143954075	291461887	346461668.7	308432554.6	331903342	377867179.1	1064718436	577220164	1090365842	418771471.7	455741718.6	335083611.7	697458426.2	928201228.9	742784952.3
3.9878	770430917.4	575667676.9	635267108.5	772433494.8	736672565.9	990805100.2	1102203727	290210902.1	346858275.4	302488649.3	322634232.6	367268421.6	1045276459	544831249.8	1013436913	416126590.1	443594386.3	321134733.5	692082811.6	918200785.3	748708840.7
4.064	729732989.3	573959525.9	628837901.9	825988028.6	809015116.9	1018114858	1031428506	293651781.8	343156368.1	301072891	319953698.8	359374828.8	1015129753	529712164.1	953269447.7	378360454.9	435845101.2	313453096	679198999.1	928182849.4	738151451.5
4.1402	697748486.5	568051218.8	620228840	861544376.3	878140815.8	1027720686	970198612.5	288090545.3	343928078.4	301468999.7	319786363.2	351521634.4	988416589	516562191.2	887392578.3	386858689.6	453297991.5	333632214.7	694749971.5	911239731.6	716300627.3
4.2418	663629358	569361794.5	595974404.8	876378347.1	933938601.4	1018791662	890392295.1	283405731.8	333469204.3	295438253.8	315514723	340786885.4	960279861.8	488948705.6	815828677.2	401604089.1	449420567.5	320509037.7	696275602.4	906118032	728142426.3
4.318	652525897	583334886.9	578849491.3	865726325.5	946505834.9	995908882.9	812006264.4	279893427.6	321959186.1	294937826	311397294.8	337042962.3	922295463	466682097.9	766019181.6	396606468.9	457383863.8	312886716.7	722213234.6	886761409.5	746188776.7
4.3942	637231867.5	604052767.3	563486445.1	838022662.2	945696718.8	943415487.9	752213782.5	278283988.2	317308036.2	290088476.1	309829688.7	335409114	864867154.2	446746428.5	747620038.2	395308275.1	474207677.7	324574945.2	683132504.6	894618563.2	753148310.5
4.4958	629410801.2	616274794.1	544123664	808882674.6	966835895.4	887925635.9	706833303.1	278010818.9	319755519.6	287468736.6	306554534.7	333330560	799966246.2	436663904.7	726298484.9	417891209.3	470011963.7	333136977.4	674983041.7	895065787.6	713879112.6
4.572	637244911.5	619577787.1	536269621.7	776537054.9	961631982.2	834559830	653251367.5	276187009.8	317129420.8	285318325.3	299508453.6	338346990.9	724699848.2	431589050	711127329.9	408238316	476763048.7	316297877.5	685700853.6	925652485.3	720103134
4.6482	648156249.7	635026291.1	536719623	743691651.4	944355712.4	777301384.2	621056521.7	274812235.6	317702891.4	275299645.3	295726986	335839025.2	661268557.7	426458283.4	707485366.5	382951378.9	469304623.3	298917901.6	720790828.7	900246089.1	744648236.5
4.7498	682124957.2	642129123.8	550561622.4	699486885.4	905055678.6	746489309.4	599361346.9	272820255.5	319761012.2	274810632.8	295456733	329960569.3	613508339.8	421037299.3	678518099.7	386994408.6	439937847.4	288023008.3	748685231.6	887635149.6	725012210.9
4.826	714991482.6	635767859.6	572664506.1	643441821.6	859100787.5	706273535.7	583531025.3	263004098.1	322123555.5	274591070.8	300083838.4	326790212.8	568760274.5	409874260.3	664765803.9	395747513.6	423231035	305029421.4	725068793.9	928271646.5	773488623.7
4.9022	740772292.8	625152392.7	591750737.5	596165651	829894475	655683171.1	563129621.2	260924613	321773249.4	270528371.4	293812840.5	321716078.7	543387457.6	401609351.9	641865833.7	406374185.4	446190680.8	307191688.3	729130113.9	945137738.7	759752223.7
5.0038	751284470.5	626435722.5	607101699.3	549085433.4	790143914.4	632445377.3	539248336.3	268408962.3	325746786.1	269635437.5	286019358.9	311580997.1	520584384.4	396942886.7	620448672.4	393726664.4	455420028.1	304307813.3	741567892.7	935204557.8	721501781.4
5.08	757537867.1	624142818.9	612365121.2	514338284.4	737158562.2	624410925.3	515425220.3	265800450.4	328941065.6	270449837.8	278586227.5	315652634.3	495765915.2	380181644.6	602472767.8	394134036.5	447520138.7	289493448.3	730025244.5	932877772.6	722281851.4
5.1562	754056257.2	612599447.6	621430046.2	491745665.1	678444658.3	619994482.5	515492310.3	266013747.9	331907198.5	265518648.5	275439988.5	314736445	480147070.5	373550084.8	596261857.1	408218815.6	438657101.4	300557363.3	736216658.5	923006449.5	737871290.6
5.2578	735521408.9	594752660.6	625532121.8	478750791.8	634880763.3	618698337.5	512370798.9	266295717.5	325340995.2	258575582.1	269276700	315277214.5	465196394.5	360081748.3	587564659.7	416301189.4	470453396.9	294411465.2	739939664.9	924086320.2	743975343.4
5.334	699619758.9	568847211.8	609875379.1	464549532.8	602757511	608448682.8	493646841.9	267592180.3	323917133.8	258397580.4	270812669	314649079.9	454245201.7	353974945.7	571944303.3	415891722.9	457286020.4	300304427.1	745680236.4	948273612.3	739727217.9
5.4102	671479047.9	557527799	594707187	450684647.6	581524267.7	599558383.2	477709602	269027943.8	334067818.4	261689510.9	276205874.5	305807641.4	446592482.9	361297845	546036951.3	377098542.1	447535995.3	311955626.9	749342451.7	940664374.2	749940492.6
5.5118	653773662.4	549491461.2	579830617	444110490.7	569631656.4	602353623.7	466134196.4	263128953.8	337995232.4	272924999.4	277857577.2	297540893.8	436143594.8	351363436.4	531235331.2	379719079.9	437330931.8	310415423.7	766662791.7	915543164.4	782340550.8
5.588	627687199.7	543853728.9	565157201.3	435463301.1	549066981.6	604661123.5	443255357.5	270272865.3	343483729.6	279049657.9	280880916.1	300891850.5	425041128.6	346534439	535122529.2	389675772.3	427381209.5	288331384.6	765267825	913167388.3	772345171.4
5.6642	606912379.6	564614486.5	552601981.6	438078420.3	538686545.4	614617488.9	440546126.8	281046821.5	349862198.4	273009363.8	279459348.4	295782032.9	417898509.3	345065826.4	522312750.9	383503591.1	456675154.4	290324344.4	775127393.4	939744152.3	768200091.2
5.7658	593468826.6	585499049.5	535499212.3	435659201	524855299	621439386.1	432865210.8	286097332.6	355064237.9	269998313.3	275091579.6	300194089.3	411110958.7	345173287	512821781	387077054.6	458033261.1	301569044.9	755562649	956543868.7	759301548.3
5.842	583685040.7	579793100.3	516484007.5	430174452.2	523729088.4	630822666	421477509.7	288466782.9	371720854.7	265745747.2	275507361.6	304882002.7	409044031.4	335215960	496475211.2	380161812.5	462612232	295553927.6	775320153.1	986740806.2	791206566.9
5.9182	601105753.9	593719214.8	502907152.8	436582948.2	519245287	652824451.8	419393487	293062723.9	385823166.3	266438126.6	272860632.3	315782997.6	405579343.3	329584417.9	486969960.2	403815999	441914585.2	293926526.9	790164049.7	954761612.1	796164784.4
6.0198	625362749.7	610411057.3	506879968.4	447924279.5	517554996.8	670054182.2	416048315.2	306234654.6	388236063.5	258316254.7	268200219.3	316712515.2	391478550.8	331065604.4	491733395.3	382225364.2	462710669.3	294475877	803371826.4	984169333.8	798750446.4
6.096	640853811.6	623733771.5	515414737.9	468590068.7	533534476.2	694019689.2	413752963.2	324862288.2	396832646.1	262078933.1	272779880.6	324147273.7	387586235.1	333595849.3	480025375	360379575.5	459825005.7	288387785.6	821507506.5	1007749745	799982382.4
6.1722	664183728.9	621754073.8	533256794.8	490909641	553333195.7	715585944.8	398931383.4	319309888.7	405806182.8	267952976.1	280264003.1	325183239.1	383891712.7	331787226.7	473143246.8	363359407	443037111.4	293223286	824654067	1007170464	789555327.6
6.2738	683315972.4	608961691.1	556399676.8	507379296.3	559890559.7	736429976.7	394957860.8	321501405	422910495.4	269114303.6	281349653	317872772.9	373034376.1	329222953.9	465591588.4	376752710.4	442668080.1	292073799.4	822061162.1	958682816.5	786224668.5
6.35	706877691.5	606939998.5	570443349.8	531962890.9	562463126.7	773620077.3	392514867.6	341184383.5	435127432.6	274265039.5	281457083.5	318512131.8	367452265.5	319173922.2	448191162.1	395805441.5	417639405.2	300072495.6	795051900.4	969384443.7	810129055.7
6.4262	724848187.2	601259650	590857413.9	574003501.9	573227252.6	797267540.9	386837440.7	365497982.7	463201112.6	282838747	281403366.5	317852958.7	357168809.5	302260115.1	438892524.4	401978632	422479986.9	312961385.5	785610082.6	982673062.8	808078338.6
6.5278	728437198	585270427.9	601704308.2	614144473.4	594060548.2	840232984.2	392675996.6	383373607.9	489729428.5	296541962.8	280172452.9	328388660.3	346866122.2	301881016.1	434760908.4	392842928.7	461047078	301531803.6	801398329	1027746220	813945955.5
6.604	724670827.8	569959801.6	592200251.4	642926556.5	629968718.2	879921609.8	404479026.3	414632209	522324364.8	288183367.6	277243684.8	328397195.6	334773029.7	296503312.8	426774300.2	390110036.7	441659044.1	313066083.4	819325785.4	1043060300	801551409.7
6.6802	704497310.8	566947968.3	590448123.8	678997139.3	679320739.4	910301933.4	401292247.1	453845471.4	570041300.5	272694739.9	277299547.7	334478584.8	322769475	289721712.5	412790532.1	371647587.1	450981180.8	322588554.5	831594608	1045768274	783647216.1
6.7818	671252261.4	556291966	593381404.2	717504563.2	720938327.4	949859109.2	402485215.1	488397336.1	613734242.9	274422431.9	281518478.4	342197568.2	319891578	290546440.2	411843190.7	371167570.9	434253065.5	318376289.3	839830737.3	1005958830	798908012.8
6.858	637517686.4	551407717.7	563218264.4	742911371.6	767955206.3	948581104.7	413097140.3	529535566.3	672660979.9	277066877.1	282734780.6	354747909.2	324182946.6	285656794.5	403690918.5	386293611	443604617.5	316277405.4	825217617.7	1002201846	760747262.6
6.9342	604624382.1	548190923.8	547231148.6	747425681.4	807023885	940110292.7	417470408.3	593350183.8	745123750.7	287279599.1	283891270.7	361363436.2	328335743.5	284002267.1	406249313	396913331	445896367.1	293454212.7	806208393.5	1004208471	730781175.1
7.0358	578996626.1	550502379.8	531428227.7	761858333.4	836335272.7	933310000.2	432324028.2	681182159	813162308.6	305618942.3	295320817.7	370584819.1	325730193.4	293292071.8	408989333.2	381038739.7	447217451.2	291190070.2	799535548.4	945703257.1	690381862.4
7.112	568868808.9	551110739.5	508614449.5	768937285.8	860033661.6	908350060.6	443334476.2	756479048.9	897677966.6	305297335.6	298806054.8	366447837.4	322332027.7	293195410.5	413783041	381546466.5	449916857.9	288420779.1	759651059.5	958699985.7	629144024
7.1882	571950969.4	564344344	505178192.7	762536890.6	886679731.2	883645023.7	450599025.7	812583086.4	961206590.1	305599825.3	306649814.7	362891141.5	311913770.4	288097058.8	404809352.8	374690015.3	449802768.6	297818117.9	693872484.8	967944071.6	595410518.6
7.2898	565449089.7	571343980.7	498495063	724943006	884575914.2	850217788.9	462549686.8	856782518.1	978385504.4	300880691.7	318084855.7	361798766.3	302751622.3	293680466.9	393173337.9	364112494	450686429	301320596.8	666420161.4	887310549.2	593860069.2
7.366	576154589.5	584497108.6	505926724.2	689969608.9	883830545	821375278.8	477122489.2	885418020.9	1005633857	313189133.4	318948906.9	371810993.3	295536403.5	288396327.4	405241751.5	392395554.2	462804486.3	281674476.2	634917199.5	817133462.4	539538148.6
7.4422	593511972.9	596291460.8	518654003.9	657911390.5	872877814	765498534.9	480672410.2	892385971	999095746.5	321869812.9	322984889.2	385681487.5	300427438.9	289897527	426098071.9	393754386.6	458579352	282984620.1	615550735.6	776719199	536552804.5
7.5438	626020470.3	600460677.5	522813328.6	608146188.5	848330694.8	721888553.6	495023289.8	892199057.2	1013367019	319412933.5	321453142.5	399316568.2	302570638.4	283870207.3	415856107.4	378314275.3	449281386	301795736.2	589518920.3	735839585.6	534127342.9
7.62	641222785.8	604890213.6	532743294.4	566067362.5	808785095.6	687688898.6	525310071.2	899797683.5	1025466287	329734431.4	329745544.5	400968766.8	302087926.9	277746585	400423562.5	351822106.7	432511834	280438187.1	566427165.8	729107151.9	504244346
7.6962	660790978.7	608676910.3	545287402.3	525274062.8	757135619.7	654436702.8	563864335.1	905480060.2	1007465620	338313319.6	339268712	406238127.2	300297333.4	271952824.2	395729140.4	369716843.3	466025407	291197617.2	519614605.6	680964078.1	498827908
7.7978	682911791.7	595295094.2	566153510	494149513.3	711511963.2	616152840.5	599687477.4	897141863.3	978438840.3	344233563.8	349197118.5	441669562.9	289137015.1	267950988.9	393436585.7	372144547.9	468469732.1	291680896.1	521091585.1	627083603.6	479840262.8
7.874	691018448.5	577900074.8	575327594	477799262.2	665845581.6	589002520.9	624559643.8	875685664.1	943689315.2	361726048.6	361397563.3	456279422	292608307	266532153.7	383981730	363535807	427481346.3	288058775.3	503033187.3	600331799.8	459641588.1
7.9502	690422104	562446071.3	575392813.9	456121914.3	618764124.1	589798586.9	658967657.1	857008818.5	915348478.1	368357764	369215001.8	478285490.3	292157815.5	270384863.8	379840358.5	368444067.6	441998323.3	287945054	501141352.1	585972814.2	462737409.2
8.0518	673619413.8	552301372.9	570208754.9	443874412.1	594929459.3	599147791.9	726083429.3	852510986.6	898462591.2	388780767	383504469.1	501614280.4	284700584.2	273648570.6	380952962.5	390364410.9	446544047	295443903.1	471923011	557870744.4	450569882
8.128	644019418.2	540863551.2	568219995.3	432864730.9	563771226.3	595201824.6	793691007.3	837367424	874064393.1	402602649.2	388660556.4	530416217	293694399.9	268451910.2	378937984.2	395518191.1	428441699.3	285410805.9	437448044.7	532057249.7	431939266.6
8.2042	605689855.6	520806782.8	564835617.6	426695643.3	543190546.8	596793719.8	875760388.4	791825430.5	848269314.4	425933260.6	391997706.2	582669766.8	293456339.6	273280107.1	379670216.9	389339552.7	459355372.2	277460276.8	423604162.4	549213857.4	419851133.7
8.3058	585104907.1	509610496.7	566825829.7	419168421.7	520231393.4	591812512.4	945348554	736300879.1	780745821.3	457324571.7	412066446.9	605465753.7	282665611.6	268966661.7	391502850.8	364058841.1	469636090.5	265078287.8	426291072.8	529481585.6	410666995.6
8.382	571835429.5	504186762.6	546805486.9	413758132.8	510281187.9	597497421.1	991658714.4	692273443.4	710322855.3	482845075.7	431400725.9	639470751.5	283926512.5	262707048.6	402210024.4	389363015.1	466878853.5	276254693.1	417856023.2	517264449.1	428593098.9
8.4582	548801097.6	520093393.3	520545917.9	418820531.3	500193168.2	605831812.7	1027181100	636678840.2	633539456.8	523833243.2	454162196.8	710245876.8	278342737.2	258928161.8	400267519.8	409769855.1	470281618.6	286331194.2	439723628.2	499878906.2	417642667.6
8.5598	531750162.9	542383359.9	506377267.7	424915043.7	500762287.1	599229439.9	1066119916	580957340.1	559090276.8	557938447.4	478787098	793507468.6	275653355.2	258212546.4	379246814.3	411593387.3	437170163.2	277010582.3	408362343.3	500264154.1	408474320.1
8.636	543993545.9	554213339.8	502150136.2	419496581.7	503584531.3	593484154.6	1085362987	536389065.9	498169188.7	593590890.1	503654418.2	870525305.5	280810688.6	265793711.4	374083628.8	384540478	452027318.8	275808431.4	404928933.2	516690988.2	396536724.2
8.7122	550555100.1	565958584.6	495775156.7	418480804.8	502763356	608928251.1	1118850900	493870218.5	455306255.4	650837327.6	529101655.9	939346232.9	287572068.4	271620234.6	373450783.1	377087048.2	417679972.6	277766359.2	419101891.6	506221599.8	372071557.6
8.8138	560889773.3	570575368.6	515882363.7	432645436.8	493951692.3	628029688	1146902112	445341409.3	423572487.9	725865834.8	569753035.2	1019996640	282707274.1	261904124.3	367629898.7	363402771.9	441718984.5	286772178.9	391501514.2	492765604.7	389821554.8
8.89	585612816.8	568023000	519148994.5	452849351.4	496316973.2	648060969	1133897210	409856010.4	402504244.9	821212452	628436359.5	1091692874	270864116	259391027.2	370356891.3	381255736.4	458826051.3	281324917.6	392613289.1	476996051.4	394362984.7
8.9662	602885299.3	578917181.8	525197814.1	465095510.2	512235493.4	681192059.2	1102419303	385020768.7	383054714.1	888280148.3	675883629.5	1122748888	273979566	260527065.5	372895168.2	410052113.8	452402539.7	294555451.7	376071874.2	491393902.5	382169584.7
9.0678	623970167.8	589913978.9	547956176.6	484480281.9	531790678.9	699095289.9	1096509345	371843284	361235803.8	940285541.6	736323698.2	1154441535	271058367.2	257173038	365871654.4	406222313.9	484537361.3	305581743.2	371444480	480752242.8	392020949.8
9.144	646572984.3	585415703.5	574340901.5	509666760.4	542099898.3	721143987.5	1101640361	354320892.4	350144824.5	964398375.5	795162489.1	1184869577	272003143.4	263512725.8	363933753.7	379504513.9	471836371.3	279055169.3	386385759.1	487273700.4	377139380.8
9.2202	657191692.4	578048745.3	581099742.4	541275850.9	570020786.5	760829289.2	1095767891	342668159.4	336593929	969738841.2	854283863.9	1181597854	264062013.4	256787871.7	370960199.4	357409477	451269101.8	294598114.9	379051555.4	492287802.8	384682100.9
9.3218	665283005.7	561712967.8	579987418.6	574382110.1	595840099	791012466.9	1072185267	335674179.2	328269602.2	995169422.3	886590843.3	1193852052	266494462.2	251291569.5	365639148.8	372427966.6	461359200.2	306759513.7	378443476.1	492566760	382011381.6
9.398	647342155	559956959.3	573690702.9	615086085.9	626358876.3	833746225.4	1024632885	329634846.9	315327653.3	1010080748	918995755.6	1215016846	270174829.1	255879400.9	362475684.1	367271453.4	440540622	298600609.6	375543286.9	486466877.8	363673919.9
9.4742	634792037	553254163.3	569813453	639237255.3	663055827.8	874572778.4	994479561.6	333583398.6	303513667.3	1020504578	954306278.4	1241398794	269872025.8	258296219.1	363437392.9	379476171.4	461219305.7	314798009	371235245.3	483837336	355288810.9
9.5758	611857312.2	532469574.6	573694598.4	658748445.6	681776957.2	892220824.7	966263838.4	332032329.6	303160530.7	1022284463	973475127	1234487778	265598304.3	264424053.4	363596002.5	374646059.9	476070321.5	295111963.4	346879567	452586813.9	356462961
9.652	589631744.7	522273687.3	559694679.6	681394415.3	711835571.3	900732717.6	912203645.7	327116142.9	305672970.8	1030748834	972255723.7	1223469861	268520313.3	265092757.6	369017379.1	387137539.2	469771452.7	301402828.9	346348118.9	457942179.9	361335616.4
9.7282	565479442.2	516367530.8	544503319.7	691852652.3	755350920.4	911517233.7	857667603.6	320271979.9	303845799	1035610293	970887399.4	1210097647	268663500.7	255645194.3	352862424.3	405266913.6	459861932.1	277893469.7	347167790	454952742.4	362676110.8
9.8298	549989456.1	520627068.3	533832538.4	697321091.8	792393147.5	905859782.6	800098313	316988745.1	314344211.9	1059093852	985668539.3	1213781649	267562783.1	264951370.3	338735601.4	422687840.3	458101169.6	286995548.1	358525009.9	450077785.9	376586064.5
9.906	533423928.1	534417178.1	532105802.1	694791092.5	820668459.3	885030082.4	753112108.2	318602000.7	314799874.3	1051404410	983233475.9	1219142942	263867012.3	262239568.6	339225930.2	380572325.4	448244254.3	309414704.6	345392974.8	456627976.9	382275977.1
9.9822	519465796.2	549898201.4	527214610.5	685222445.6	825800461.4	852673360.1	705723567.2	313476393.9	302714345.6	1050027318	973736705.8	1242894710	262092745.7	257151460.8	347488422.3	397445792.9	455092828	323428825.3	335763451.3	455161694.3	363688424.4
10.0838	520030720.5	562946303.9	496499874	658582554.2	827474111.2	808066761.8	662291211.4	310731860.9	287415041.7	1047538755	973129931.2	1217881326	260097030.3	264890783.2	342965391.7	432010798.8	480022127	319733335.8	338798555.8	475614260.1	363797815.3
10.16	529858999	575308084.6	499812569.9	627350111.5	825752336.1	771315556.7	638176205	310283372	288782072.1	1054765682	981037418	1185921872	258445515.3	264325515.4	342430880.3	406631378.8	480728612.5	315100318.3	363330542.7	460900226.4	356367854.5
10.2362	545316054.1	588810949.6	510305689.8	601856006.5	815577599.5	733783988.5	604313856.1	305176452.9	293643586.3	1043957437	984691642.3	1169372130	259947042.9	258820839.1	349159091.8	398422402.4	442958969.5	302928674	365251603.1	447877568.2	373317702.3
10.3378	581869293.5	599890863.1	520688199	569777977.9	779702115.7	698843537.2	587863243	311048828.9	291939407.3	1029777689	1004249889	1152941627	255296748.6	256320578.5	347333132.8	413145202	461192761	302410765.4	352609553.9	427394550.9	384555212.2
10.414	602889310.9	594078725.7	534264304	527251222.2	741315832.5	662018445	578958581.5	313761653	288922238.4	1024830262	983869783.5	1149071446	247899058.2	259227008.8	342090907.3	406187604.2	471980372.9	287972331.1	348569390.5	424508019.8	372441548.4
10.4902	616187102.2	583613651	549468115.5	506303027.6	698523898.3	627225053.3	555341672.2	315065404	286095302	1001491669	960331592.9	1162191713	249753161.6	258617239.2	343581006.5	415111983.6	465660367.6	311706693.6	353062676.1	422485407.3	362231120.1
10.5918	631053649.7	563031077	566560051	477969035.5	666218769.5	614391387.6	524376405.8	311978247.1	291873159.8	979476943.4	988159912.6	1116391595	255214943.8	255730174.6	337087361.1	416370302.6	463762798	312251999	351831289.3	448894854	354508021.3
10.668	633218137	535357938.9	579343010.8	449995005	633881561.3	606419970.6	524987632	310754855.9	290971973.1	988370953.6	995258756.4	1087582521	259965543.9	254794696.7	344271811.4	407505603.6	445129829.3	310458815.1	347275932.3	427106538.6	365180279.8
10.7442	616483310.7	527689078.1	588675911.2	429027237.1	585914757.7	593174232.5	508184694.8	310739386.5	283863321.3	995760462.3	973825253.2	1057948884	263906167.1	254269101.4	349006127.3	396276062.4	457882306.2	326204534.8	373223746.3	420953083.7	372684443.8
10.8458	603487212.6	524035240.6	600671654.1	421740126.2	550881268.8	591530872.7	482147961	310055247	290880477.7	977870046.7	941487955.4	1054501433	259535012.5	257056135.6	355573507	406460981.2	457281418.1	315526201	357060363.8	421682991.5	357903028.5
10.922	590138013.2	512379680.6	592401549.7	418578126.5	525500196.8	588116177.6	470204095.4	313368607.5	291217098.9	957499272.5	923154046.7	1040395093	251616507.9	256433849.4	350231468.1	447574756.9	470329532.4	294838856.1	339880247.7	413289558.8	364372553.2
10.9982	582511417.1	510120637.8	571541086.1	416216530.4	503830970.3	591324651.9	460128439.2	311357128.2	302976145.4	932381721.6	925585258.4	992546465.8	255810463.6	257393942.2	351340213.1	440991228.3	484066230	289839944.4	344317129.3	417360166.4	380785942
11.0998	562815855.6	508473951.5	569910461.9	406563969.5	496616517.4	585180345.1	453362489.4	317501859.2	307953598.3	904088308.5	924288751	917484827.1	248533970.5	255609951.5	356228904.9	425851336.3	493893534.7	280336721.1	321699967.3	423921869.2	374210406.6
11.176	538668290	508037498.9	555436714.7	406724836.3	500505290.1	584795896.3	436659085.6	318902897.9	309674756.4	872711777	913017331.1	834598350.1	249831316.5	251623132.6	352951532.1	393231680.8	481479295.9	300253824.9	335143382	434057013.1	354155130.3
11.2522	527997554.2	506379863.6	544025938.9	413028109.2	490343343.1	587498069.3	439518319.5	323036206.4	311214468.5	836726148.7	873631558	756224635.5	261842969.6	257664365.1	351267479.8	387332843.5	459455827.4	284614007.5	359059321.3	428176742	350712425.3
11.3538	523662477.5	512015075.4	523335305.2	408350030.4	486395343.7	586638437.5	440982264	331422271.9	305933186.9	783086072.8	865216022.3	689743746.7	260252951.4	259814399.6	354194278.5	434222845.1	438548980.3	295959154.2	380640627.9	431619607.1	354295768.7
11.43	528145721.5	517688429.3	509778776.7	404412045.2	481792767.8	595615916.9	430751711.9	341601561.9	314720483.4	713947827.8	845043265.2	651781092.5	263329710.4	258248685.7	348873725.3	419389372.1	480716721.4	296623019.5	358397931.8	421087793.7	354299847.4
11.5062	527345145.4	527277222.6	511323334.7	413587083.5	482582268.2	603587566.7	422047398.2	352561807.2	327595249.1	654367967.8	811886742.6	614124769.3	257828467.3	259478359.6	348241705.9	402873049.7	483526678.8	300602195.8	338502411.9	407020046.1	364608048
11.6078	533967711.6	540933511.4	520417356.1	422381816.6	493427615.2	599525826.7	413183084.3	359531823.8	341818244.3	607917505.6	761881034.2	583579925.4	251975101.4	257555243.4	336466845.6	419811459.1	454757755.7	303194920.8	351274224	397829178.5	358669566.8
11.684	551948602.4	555388099.8	522271047.9	431590008.5	501892763.7	612286446.1	408464959.4	368763485.2	360353961.9	571616052	696800282.8	575600208.5	245645891.3	245837805.5	337355526.5	401052878.1	456435880.8	300204210.7	355165257.5	409142556.9	359847592.5
11.7602	569374537.9	553822248.5	530280475.3	453555848.3	506363769.1	631485117.2	399293443.2	386651366.1	373924925.5	537329601.5	644772932.3	549565302.6	250421800.7	246727540.7	338214471.3	410844848.1	496419235.5	310112871.2	354357083.4	412637817.9	353265282.4
11.8618	593774865.2	559635429.4	547613102.8	475324665.6	516282018.7	655174386	396158581.3	394696927	387506808.5	498356565.6	606279655.3	511695507.3	251651191.1	254899542.9	336630980.6	429517872.8	497620279.2	298758748.3	371658066.2	409570587.1	359842426.7
11.938	603018835.5	556633729.1	556768279.8	501624612.2	520457925	698737819.1	392218851.4	394776993.8	385514326.3	472734325.9	558999264.8	493761597.6	254914018.9	261848887.6	340882129.8	410808824.4	490271578.2	296045612.8	349886213.4	415934614.3	342633023.9
12.0142	608370313.6	537685152.7	553307032.5	529528652	533575067	745015290.9	379467085.2	414223512.3	398410975.4	447286902.9	524171163.3	472403711.6	259654625.9	273927526.6	351157953.2	431583856.4	503110712.7	304993009.8	352617694.8	415858883.5	335901108.2
12.1158	601431881.6	520582803.6	557335127.4	561252926.8	564535641.3	797270989.4	378063171	429478491.5	423404332.4	436479835.5	501209875.6	455200537.9	263632913.2	276681645.8	353463528.8	414742523.6	495607701.8	311159011.2	352782630.4	405561812.5	343276833.1
12.192	599305384.2	518425268.8	563421458.2	598284330.2	594040099	848937457.4	379793747.3	456515733.7	445762787.8	428698019.3	459924811.2	443262638.1	263138832.4	268060291.3	354010545.1	432926962	481900516.8	308015089.4	332916327.3	416489989.2	344967333.2
12.2682	585206243.1	512245418.7	563746435.4	627780594.1	627392975.4	885084535.1	396382137.7	486158988.1	471325518.7	418753899	422106683.3	438375779.2	263287421.1	262899012.6	353197393.7	446534954.4	481704074.9	293382315.5	348398240.3	428417138.9	345866371
12.3698	568186791	509633418.6	560289574	639520071.8	654430070.3	885753843.3	402192856.8	528069776.3	512099162.6	401573648.8	410621884	432056913.1	259616457.9	261789315	357511604.6	448371807.7	496559967.7	300487656.3	368097514.7	403236156.9	332805063.3
12.446	562481833	501647342.8	562822460.2	647298443.5	676658360	892277872.5	413798550.2	583764868.3	566758963.9	389325345.1	408538316.1	414802514.5	263624214.9	263912495.3	346892278.6	446055383.9	476781868.8	299860689.1	369703439.8	421119836.7	331326871.9
12.5222	543312464.9	510059135.4	555683649.7	655339728.6	709918304	907256717.9	422906222.9	657627079.8	640758019.2	394473789.8	394762728.5	395706568.2	260829247.3	269483323.5	348788089.9	424509163.7	472742431.7	305120705.5	358695227.3	414432430.1	348596699.4
12.6238	523352216.1	521715356.1	551411525.6	671862246	734301208.4	894556852.2	430060575	718833890.7	715371132.8	390192507.1	375546113.6	394440669	259946255.7	268247927.4	353234718.1	450397373.9	488543587.2	300268106.5	348035806.7	414169631.1	346422790.3
12.7	499127052.7	528591422.9	544256499.6	661325007.9	754596616.4	858825230.2	443950669.6	768630878.3	767352427.3	382221223	357233211.2	391878897.7	260990823.7	270692638.1	343263593.7	456658983.3	480090678.5	306188148.7	351443874.1	408249258.9	357089010.9
12.7762	484895871.6	533949010.6	531676598.7	642441347.6	765000904.7	820903076.3	451856750.9	804366850.7	806995355.5	366236571.2	343604024.5	392055969.5	258931307	274940874.6	346503064.2	467216469.2	507506470.1	336572614.1	367411390.3	429808847.8	334676133.3
12.8778	487963397.2	542842139.4	521380407.5	625743143.9	773927221.3	775941669.8	454112593.9	845355802.3	838694751.4	357290559.2	333454609.1	383000667.9	259886819.4	268286891	362153129.6	485683318.3	487865618.5	327628875	371039622	446430397	339911406.9
12.954	504643739.1	543854808.5	499297097.3	596169635.6	776764469.7	736538222.1	471507633.1	885718763.9	865809931.6	355652322.7	327286612.9	383504014.7	253476647.2	269553005.8	360955786.4	488143200.7	499117308.1	321748015.1	369680520.3	444149823.8	327033792.2
13.0302	518201319.1	548641601.9	494897609.2	563618635	766212896.6	711226658.9	495078184.2	932475759.7	857605712.4	348190622.7	328911600.7	378994044.9	255405181.7	267982387.1	354641025.5	468100224.8	503922942.7	325053195.1	349821303.7	436293279.3	324237623.5
13.1318	544225719.1	551318505.9	527485782	528331626.8	736668000.6	689889740.4	512908030.1	952428781.9	847182354.4	337713065.3	313963069.5	363456939.9	251047754.9	267412238.1	346693509.2	478996618.5	505113365.5	325639968.7	349145944.6	427154438.3	349480481.1
13.208	564169617.8	547193773.9	549057213.2	493552076.5	701729723.6	660057140.1	545742146.4	950939519.4	826171379.6	333437438.6	309438444.6	346254720.2	252279248.4	270209897.7	344466986.8	466271800.2	536999177.1	325063986.9	343019300.7	444011479.6	340743704.9
13.2842	581019568.5	535074919.2	553830974.1	468531710.5	664843154.5	627560925.3	571653814.8	960152533.3	822834030.8	329878058.4	304486378.6	347464865.3	258087249.5	267719315.2	347013044.4	490667060.5	524787260.9	334224174.1	346971630.9	442645449.7	319507465.7
13.3858	592548438.1	528097392.1	563268921.3	439934624.5	623364658.9	604387891.4	601165249.9	959624266.9	834575523.2	309071581	300389024.7	346649053.8	257014164.6	276480062.5	349260063	477564622	511373334.5	337156784.4	358710703.3	459415346.3	337272637.5
13.462	598841243.2	513628644.5	580666992.4	413459287.6	599003354	582941041.5	639151118.9	927126112.3	824370328.4	296218015.4	308825841.4	338559409.8	262503283.4	289358777.3	358589832	494788538.1	513802689.7	313765544.2	366000266.6	445387561.6	332798141.9
13.5382	608622154.1	507435948.3	596151420.1	400586116.5	576412923.5	564734696.3	690083806.4	887831416.9	814154265.8	296240621.9	313070902.3	331640712.3	264794565.5	285985653.7	360977936.5	510202685.3	534499887.1	301275724.1	358148857	437067739.5	341351839.5
13.6398	596629119.6	505147599.9	601895509.1	389492763.2	551498569.7	558673116.5	728138243.9	891706771.5	780274434.3	293034059.7	307021883.3	321247422.4	266344506.7	274063236.1	357749919.4	495660561.8	542352223.2	312886716.7	353905224.1	467268721.9	318420236.7
13.716	580686047.4	500367531.1	597456382	382459024.4	520511668.2	561541457.7	786197163.1	899922361.2	753153169.8	286239084.6	306593227.9	313987410.5	264012962.2	273710197.1	351089615.5	484125605.2	528461801.2	309596164.7	373198711.1	491100966.5	339879342.7
13.7922	561666239.3	500577531.2	575260148.8	381183173.8	502698706.3	553660839.5	846131039.3	854885128.1	712380450.6	287446770.1	295664138.4	306750099.1	263065733.4	273104933.8	345668124.5	484518376.5	552683019	335138368.9	349215900.9	470663644.7	351541432.1
13.8938	543240714.8	501327615.6	557900660.6	375197148.3	494849906.2	548780481	894677201.2	798604326	683141758.7	280649268.4	287902082.4	299498963.4	260069077.8	282658330.9	352775520	494336126.3	520924825	331983742.9	356392388.5	453594806.1	353524065.2
13.97	522036172.2	502991992.8	537259364.7	385243837.5	488614889.8	557854113.6	913740578.1	762359863.6	637339781.4	284376684.4	287342640.2	303859899.9	260415203.4	291255099.7	351243382.8	528146655.7	537699991.2	341021627.5	339337285.3	474528116.3	328688980.5
14.0462	511883997.8	505429193.8	522038810.9	382283390.2	485422345.4	574036346	947216335.6	729092343.6	590175357.2	282070022.7	280175679.2	313598456.4	263784358.3	288943428.4	350387273.2	555415664	521854511.3	353051377.9	359074671.8	490805659.4	319599395.2
14.1478	508064543.8	518414753.6	504167079.2	377978717.6	484017716.2	581262352.8	992301982.3	667869851.8	525917651.6	278687669.1	273361307.2	312371492.6	273805446.9	288307146.5	350116820.3	554004127.5	563580529.5	348001334.9	363148069	478617984.8	339076853
14.224	499193005.8	534295838.9	496025226.9	392648451.1	474462932.9	593349048.5	1019703856	595569835	479741143.5	284076813.1	266755560.3	310231975.9	273932330.1	295206682	357529255.3	572943813.8	540269882.7	365036718.5	349536206.7	482983938.5	310131193.2
14.3002	496913586.1	544642690	486958769.7	408306585.5	464735794.9	605099253.8	1051647384	529749402.7	447963794.7	277695919.5	262416027.2	298971394.2	279939791	302417846.8	361604570.1	563102956.8	580304345.3	365688875.3	349759408.8	482572898.9	324586745.7
14.4018	513744265.3	554673358.7	498839592	421554295.8	472582529.4	605631814.1	1066218966	487984274.7	424109463.2	272341079.2	254421974.5	281728951.9	285390958.9	309014416.3	360626259.8	606066303.4	619099086.3	360806070.6	349952175.2	481112721.1	340096835.1
14.478	532296205.5	560023912.3	523186291.1	438105449	483479863.6	610103931	1064215195	457345762.7	394186783.6	267325657.3	252916760.5	268381922.2	279816832.8	318796960	367515638.1	620223927.7	594590107.3	358836771	361063107.5	480283107.8	325190959.9
14.5542	556864008	562410310.8	532026878.4	460628802.2	497972071.1	627252646.9	1064203918	450279114.6	365760738.9	263673638.6	257331941.8	272694340.2	284220657	331124682	359453101.7	616299007.5	611324820.1	356308500.8	351176566.5	473535843.8	320694018.6
14.6558	575844454.8	552721270.5	539274124.2	473213924	513480084.5	640074643.4	1039451082	443769507.7	342104781.1	260496735.2	262144446.5	276898944.3	283805805.2	338110887	368834997.3	643937951	629919608.6	377023090.5	378741634.6	468680712.1	322310893
14.732	592333500.7	546383258.4	552050936.3	503009582.5	525560578.8	669075800	1033705853	421645784.1	341395330.3	258470662.6	261957786.3	270626050.4	281879264.6	350795298.8	382310164.2	666101759	645565873	372132987.3	361258524.7	454368800	325792573.9
14.8082	589900402.6	525942556.3	574015748.7	526916993.4	532610960.2	704485289.5	1013412783	405596575.6	337039513.9	258709599.8	260586547.6	266197354.4	288070190.9	354427737	393658545.8	663208898.9	670081658	383841717.3	338588378.2	442808401.7	328680053.5
14.9098	579805979	511421453.1	592336336	541521376.2	544202499.2	739841058.7	979550550.5	393587770	323295808.2	254176062	258465947.4	259437839.4	298021029.3	362243184.5	406093656.8	686090302	699696007.8	380395416.4	351780392.9	464618849.1	340233152.8
14.986	587485654.6	503207230.4	594761187.2	581588775.6	571224071	781640930.6	967441056.6	385886040.6	312193483.7	255654592.6	266303650.5	270490499	295754098.2	364891270.1	404571598.6	736140913.9	712948484.7	390912976.8	353060574.1	433805939.9	340971395.1
15.0622	580303897.4	496651975.7	596644496.3	602881287.8	603852549.7	818371411.2	931834740.9	384611650.7	302742924.3	252677538.3	271854590.7	268998893.9	298400058.6	374943277.9	407045256.4	816580651.7	741176416.3	388632555.9	355684094.8	452521693.4	321126899.9
15.1638	556486072.8	487139869.7	582670889.9	615995484.2	642348385.5	844299719.2	911239425.3	380283965.5	300348547.2	248459820.4	270359354	270021421.6	303697339.6	389873916.2	425469947.7	868962830.1	736069758.9	411085936.6	351003957.3	430248444.5	313895641.5
15.24	542683078.5	475311100.7	561096331.3	631227511.4	678368753.7	861580909.7	866202375.8	379364858.3	302943001.8	248453609.2	273176918.4	280685181.7	307659021.5	406492171.6	430297436.4	911937892.6	776325319.4	413159453.1	374155022.6	435224438.8	329586139.2
15.3162	524570051.1	474778709.2	554151693	642376392.5	715534155.8	863977880.3	807578617.4	380958853	296260351.7	252610428	269102363.9	275851530.1	318804134.7	417357634.7	434656076.7	894073154.4	819436352.2	435456664.6	384748827.4	457443703.5	328359891.6
15.4178	497924213.2	482003742.5	533320868	641382319.1	743217772.1	849274207.4	776270444.5	378211774.4	290283549.9	258255363.7	260239956.9	273983969.5	321577614.4	431886709.8	435796403.9	913121940.5	827018596.9	468698158.2	387289317	441343805.1	330515984.6
15.494	492359355.8	487249258.7	524285945.6	619435042.9	760610526.8	852005893.8	735113652.1	365830672	284142856.7	264240046.2	259246673.6	276245612.1	319298909.2	443048127.8	441077166.9	896954661.7	863850055.2	483360763.9	378577844.3	441264648.7	332763279.2
15.5702	485921167.4	497466340.3	509330269.7	604759298.6	758584412.7	822551018.7	683372396.6	357481157.9	279567343.5	264570496.8	263215494.5	265704920.4	324648104	475683452.2	450553037.8	897544687.5	969173507	520613387.4	374740175.7	441111021.4	339057866.4
15.6718	493366158.9	508368851.7	494090572.7	584622577.2	766760043.7	798600182.7	632980166	355451114.6	273290106.7	264504000.4	267575098.1	251252227.1	331949192.5	520504818.4	470253063.9	937360981.1	1007666534	578916649.2	381402108.3	432892312.2	331003622.4
15.748	504256175.8	521850951.1	492200780.9	554958864.9	763304788	770883245.6	619769503.9	352734704.3	270055288.4	259230155.1	263782776.5	266869469.1	347360175.6	564065458.4	496508608.9	942694476.7	1093741471	594128765.4	369709605.4	431730184.1	319972895
15.8242	529383462.8	525587593.1	501569338	527585036.1	747805862.9	731983807.9	606658666.8	363045212.3	272488919.2	257695769.7	258979665.9	258283648	355466522.8	635971545.3	516712804.7	920015962.8	1034565453	642939963.3	351280254.3	461039026.6	329765280.9
15.9258	543371811.2	522565647.4	519980163.9	504239599	714276653.1	698188004.8	557511924	367282253.2	266242568.3	258108851.1	255031793.2	259626688.3	368746055.1	709114114.8	545658319.1	943352638.7	1022053401	695469516.7	357155549.9	473109196.4	315096430.6
16.002	554438683.8	516865541.5	529914865.9	477474914.3	681063982.6	660768531.2	531635021.4	362323043.9	271117808.3	262030787.9	255891543.8	267371329.5	376097983.8	762112074.6	579709672.7	940441608.3	1069480634	702240198.7	358138678.7	457079976.4	315398726.2
16.0782	579158331.8	528977261.8	538072492.8	445819245.8	648573432	622659566.2	528782197.2	350896021	270589369.6	257671823.6	255086186.2	263855147.6	397501678.1	814941043	603757331.2	922406235.6	1133337662	724446948.8	355064242	454619943.8	305722920
16.1798	585151070	542032009.1	558732308.4	427313163.1	616779025.3	593945242.8	505390813.3	359262959.3	270817454.6	260067503.1	255366034.5	266589289.3	414999675.9	845839902.4	622805689.3	856952963.8	1091181690	742741417.9	383023143.3	431169371.6	321029869.9
16.256	585346441.5	535236481.8	576766219.4	409202534.5	579667681.7	581206838	494839647.8	357371293.9	276727028.8	266503984.1	262028025.6	265223076.9	434716666	858261203.4	658700007.4	891734169.6	1100032308	766818862.7	371133332.9	438376653.7	346977629.8
16.3322	578289683.8	501248087.9	587033753.2	393393854.4	545372819.6	575095178.4	494817079.8	350683642	276894525.5	269300186.4	261162286.8	272172094.2	464043584.5	868612098.8	713430853.1	906990919.6	1093867648	763965055.5	374846709.3	440179343.9	313287282.3
16.4338	569615584.5	476226415.5	582423268.9	386262012	528139348.3	569144628.9	474881648.1	351743422.6	285501341.5	267456326.3	265826614.1	271289772.5	492067803.1	862692086.4	781863292.6	871056497.7	1109811641	743072687	359567229.5	433644667	305893009.7
16.51	561729460.7	470961896.3	567352626.3	394730057.2	509974185.3	551467015.3	456975236.7	357415855.6	288149983	275649745.2	263859893.5	273408110.8	531756560	865895744.2	840582192.9	851883006.3	1072329874	732105309.9	373558697.9	418470993.7	318062053.3
16.5862	535471919.2	466689564.7	568001974.7	392576836.9	490587897.2	564076480	456804312.5	362998588.6	282917640.7	274083254.1	255311231.6	284518957.9	591802877.5	862037675.9	875232983.9	841982990.2	1030062806	748649314.7	374526879.7	444789475.6	295074043.3
16.6878	517334926.4	469266192.9	568822292.7	393545031.4	475866918.5	563328391.4	456434494.8	360016695	294698595.4	274854311.6	252855484.9	288603230.8	665702318.1	876119281.7	903234662.8	861209612.4	1030445262	762556137.7	367038410.9	421973616.9	318796216.4
16.764	496335467.2	485829713.9	554320276.2	385514781.8	456356216.7	555654691.7	445436275.6	354635747.6	299904246.8	287285699.7	257181276.7	293053305.5	726783649.9	882578674.8	940746477.4	859246057.7	1059508564	777249721.4	380640627.9	440628743.6	327854086
16.8402	484815175	501654575.3	535917802	382232567.1	443858870	554089504.6	438759688.3	362554677	298364620.4	289945260.3	270811871.4	301378019	767319545.9	867478942.4	989487076.1	857794311	1091339488	726269216.6	364584335.7	431057713.7	329598012.6
16.9418	487120537.1	513558023.3	508709687.7	377657235.7	448535735.2	561462309.4	433159445.1	372610982.5	307570293.4	286066061	265114938.1	309566612.7	807784712	871625386.9	1008903859	874864546.7	1039477010	709723583.8	356686986	441300800.3	327790898.4
17.018	481945555.3	524167989.8	488417204.2	387384487.1	455770571.6	568016360.4	421417791.6	385249301.1	321053599.5	284300085.5	278065123.8	321898614.6	850226469.2	857523438.7	1008300517	845058553.4	1050198038	739953669.5	356926382.4	428364860.5	300645183.1
17.0942	489885548.5	538535143.1	486694304	395490088	462149836	572991994.4	406432965.9	385771229.9	324541456.7	304379305.2	283711033.8	325231285.7	883872272.8	837852377.8	1021333470	840235207.7	1075133359	767648693.8	382922783.8	432689783.5	300596530
17.1958	502671296.1	540418614.8	479889559.2	407884390.4	464202936.1	585518197.6	390557469.6	395648528	318866599	312793835.9	281511611.7	319109746.7	896203719.2	821892817.8	1031374456	828337960.4	1024954666	733086130.9	392849266.3	440086900.6	315444519.5
17.272	516229036.5	542181263.8	501639077.1	426653695.7	465096504.1	591379602.2	397673861.4	403151961.1	318143472.3	311089399.3	295122116.6	331610298.6	902171901.9	836383856.8	1024816822	834466899.4	1063163731	715461496.6	390085454.9	438055775.7	316952503.2
17.3482	540087331.6	540322875.3	511001389.3	446734248.3	487053385	624203692.7	392200955.9	411013028.9	324929869.3	328817661.6	302322210.7	337182632.2	909783550.2	840387138.9	1018376344	828422462.4	1034742073	698447744.1	379431964.4	442110229.8	319765626.1
17.4498	570436139.1	536428705.4	529270730.2	457513336.3	508698237.8	653090575.9	381625183.2	418518125.9	341345079.6	341452948.9	303935799.6	353934953.1	915309421.3	820692411.9	997012363.8	849684828.3	980517712.6	720500110.7	369566200.1	429792160.5	337235650.4
17.526	586255114.6	527905160.3	559865318.1	483346588.5	507243656.9	684003811.9	386816003.6	427910098.2	349470347.9	351318304.9	315545835.2	371237581.4	920812549.6	812212487.4	983353569.1	855345266.6	989259619.3	691903868.4	388769657.4	433257214.5	338113224.3
17.6022	596007414.9	530654742.9	580246755.7	515721919.3	511446506.3	719800205.8	390429692.9	439784230.1	367415672.2	362870719.1	317519979.7	382310618	915723797.7	803991365.4	982106973.6	819188456.8	1020015589	667301184.4	392762747.5	426291072.8	328051579.2
17.7038	585806025.9	516461970.3	581004992.1	553946049.9	531185781.2	755634999.3	398820436.3	467554626.6	393942164.8	377725856.9	315844401.3	384232735.3	914383164	813102833.4	993272851.9	784189429.2	1044548806	667142478.7	381762506.5	437669688	319776347.8
17.78	575585711.8	499034313.9	585955323.9	586421954.6	554649342.9	785437493.4	402854278.9	495217229.8	407791011.1	401250994.5	330340306	408982320.8	928027758.1	842008839.9	995734224.1	799701287.2	992381084.1	668981535.8	387287127	441264648.7	324259312.4
17.8562	559026128.9	487689486.9	587298324.7	587169696.9	590159514.1	799339318.5	406757013.1	522940098.5	441010346.5	415820779.5	332247494.6	430097894.6	924494057.3	851144063.6	977845814.4	817914050.2	990567015.5	692152261	403197245.1	438238061.7	309523675.4
17.9578	534200168.2	480561256.2	569507521.8	601614445	622055425.1	809892425.6	411937458.1	570747352.4	477909082.4	434834009.1	343210630.4	457808142	915995022.6	845816845.3	981149190.2	811841287	973748124	677546292.9	375676246.1	431336957.5	316423484.3
18.034	516328183.8	477139100.6	565287961	616869093.1	652562007.9	830772809.8	422560223.2	615043740.8	531819467.6	464306703	368410926.2	486188465.8	906972329.5	832452524.5	981487810.7	797774231.3	985636423.4	680201036.1	395899738.4	428640937.5	315230505.4
18.1102	502608721.2	477322851.8	565072796.1	627943908.2	682590170.9	838180806.6	420715213.4	659786176.5	594396884.4	500611073.6	382599284.4	527813306.2	903869909	820264864.9	984984139.9	811381034	978846193.9	686769642.5	366879968.5	409910410.6	315404622.7
18.2118	493905574.2	479144688.5	552342755.5	621237430.4	721312401.4	841207742	427960218.4	712303321.9	638712826.6	524923580.5	403938203.3	570344624.5	895783498.4	817093346.3	999631142.4	807982198.9	957631826.7	667319791.6	388871675.4	412442251.4	311021618.5
18.288	481466533.3	493911723.2	527235303.9	615486421.8	745851700.8	849531535.1	427871913.2	772973671	677049023.7	573389685.8	428384679.6	624761092.7	903293775.9	821192012.2	989704062.5	804691823.5	968674545.4	677457366.3	390610479.4	429157849.4	301794749.4
18.3642	478739698.5	514164489.1	506815558.1	603886968.2	757279879.6	826134565.4	435169289.1	829970484.7	705270755.9	632215846.9	446138590.2	691126513.8	907757229.2	829550720	975151840.1	811645113.7	1010336892	643687268.2	387764808.7	419702398.9	313262006.5
18.4658	487137325.9	527523996.3	498578995	576791898.3	762872987.4	771333741.8	446879933.8	867341600.3	744816805.1	707468235.2	480073849.3	749325296.1	907600510.8	823098052.3	983532920.2	828341444.9	966021068.5	630688828	394457121.2	431506738	338252309.3
18.542	505854594.7	537734500.5	480710306.7	540505756.8	736611913.4	710165723.4	468293327.4	896726574	760926012.4	759996494.6	514166582.8	818816515	913066246.9	828758498.7	978101894.2	826504527.5	962480352.9	624472770.8	410262462.8	431297760	346415752.9
18.6182	518645589.7	543586566.9	472657673.1	507627238.7	701162573.3	679920036	479765877.8	923723960.2	758810088.6	796323041.5	564286465.9	872117932	914748219.9	825267660	981254492.5	789740699.3	1001664568	641526994.2	391752041.9	447998163.9	342898610.2
18.7198	532560272.4	549686936	467994187.9	475231725.1	690604405.7	650412616.2	503594884.6	932349859.1	768931909.5	840830362.1	624418536.4	911814196.2	916595161.1	824284805.1	990129992.3	804648804.9	982358466.3	660015126	409318968.7	437832872.3	334099765.4
18.796	552843842.8	545507448.1	500082273.6	446899425.2	664646439.6	616327645.2	531944228.6	949262113.6	793032610.1	867420918.8	689150623	935711087.2	901310596.4	837390307.9	999608109.7	869299427.9	954884562.4	631560359	412128620.4	421908470.6	316945589.8
18.8722	563415951.1	540140028.2	531434089.8	428175050.4	629781534.6	592130515.3	568294708.8	944197909.2	801964844.7	888898189.8	725346241.7	958650299.4	897273038.4	842779611.3	999695307.3	839543935.6	972282598.5	671811812.6	396220315.5	425113455.2	311115457.3
18.9738	585332364.5	544562738.7	546909448.1	412515940.4	593000014.5	570830026.3	622392507.7	928151643.8	796076364.5	905650919.8	759883860	965289977.8	899024983.5	847807264	1005929034	821588004.5	951996698.2	652809971.5	398880462.3	420295500.5	318155707
19.05	598226716.5	535484762.9	563937065.4	397661396.6	546289635.1	563937065.4	664539267.1	920961063.6	794685537.6	925851843.2	800940178.8	981783574.8	913908075	856410785.4	1022104262	849505773.9	971718998.8	641618337	404816163	431653196.8	331631434.5
19.1262	591607933.2	521204804	572570005.1	389959045.7	518798634.7	557511376.6	722073168.5	923358381.3	776547883.1	932544933.1	830838215.2	1012628386	925328004.1	854108192.7	1020120467	812513054.7	969244310	636732895.5	408039404.8	431544791.9	328411267.2
19.2278	560938662.1	512284598.2	568628498.7	381357231.3	510268676.6	547116862.3	778586856.5	906342210.4	771133722.6	943690884.6	849106542.4	1033374214	938985101	850255404	1002935151	849087356	972307670.5	619144415.9	397286781	431996232.2	306809535.2
19.304	536381031.1	506316525.3	565717880.2	370686039.7	498993099.6	536187679.7	837823045.7	882261643	745876697.9	962196221.6	847462294	1045139796	952869997.2	850647543.5	987198884.7	828069689.4	975996779.9	641975272.7	386606326.7	451741361.5	326744810.9
19.3802	511136520.1	501796654.5	557732006.6	368234476	479497873.3	546351869.3	885006959.5	862295007.8	720673598.6	963419665.7	862469032.5	1054032466	950093416.2	845344278.6	1019358462	850703073.1	967901786.3	669225735.5	369760540.3	445007286.7	321509953.2
19.4818	505672997.9	507380335.7	545064704	371341566	469914333.9	537456147.8	924198458.7	843801897.9	688112376.2	960324430	874345159.2	1066768227	942125673.1	843839298.8	1017156285	837818806.1	982321652.2	650476281.9	381190373.3	419660456.3	336411927.7
19.558	509175086.4	507831566.8	533662129.6	376259329.8	464298758.7	546309116.7	963378970.2	807770089.1	634292356.9	971736490.6	877676782.7	1088271355	958299073.4	850801687.3	1002891434	836465720.8	979957518.3	648725472.6	397292182.5	432954971.5	334311746.5
19.6342	494956087.1	508681063.2	512293479.1	381309634.1	459628839.3	557025399.7	992890789.8	763179106.9	579184632.5	967464276.7	888802394	1072136374	954888411.9	862061067.2	996146722.2	880070238.1	950882010.3	681966392.7	385981011.2	440429936.4	338355283.5
19.7358	482527589.1	511514883.7	511329075.4	389810760.8	453414996.6	553935141.6	1029962408	700469034.7	531699520.3	954977935.5	907018708.9	1068274736	960613368.3	858508932.4	1002429611	889682741.3	926746133	701154512.2	384858821.8	411608739.4	349552428
19.812	482792407.1	517100205.2	507341356.9	393911362.3	461996283.5	551650371.3	1041746895	635558887.4	475128747.7	976176589.3	909177794.2	1056913632	960464512.4	841482606.3	1027010267	886542336.5	942366386.5	663082534.1	398232148.5	415656920.1	320257582
19.8882	485431486.4	535933864.1	503944374.4	408258938.5	465822319.9	562874197.4	1052064761	583646253.5	441286859.6	981931079.2	903533291	1057936801	971822477.9	822184833.1	1024417906	878181988.8	961189572.7	656152834.2	411135063.3	413510586.1	302899027.8
19.9898	500031730.5	552725083.6	509945001.8	419804989.7	470231077.7	565654401.5	1047007432	540835568.5	408692524.6	981447300.8	895840723.8	1045466106	969699532.3	800437887.1	1020344726	908638622.8	948415056.6	654917166.5	408692001.2	431384948.1	321877505.7
20.066	517194716.9	559419306.5	517546067	434370495.1	479171929.5	581530437.9	1062035414	504629746.8	390923039.2	969280852.2	907668977.4	1037426050	980108818.6	793895892.1	1028183861	898938610.4	958424329.9	669801055.8	400343551.1	431478775.3	323640074.6
20.1422	537482424.3	554488342.9	536463525.2	444209117.5	490829450.2	601362069.8	1079706261	483825554.5	374323760.9	959692673.6	899145046.5	1015962471	993521626	778660764.8	1027602815	872547027.3	970250635.7	666101759	389629928.8	438186349.6	337048807.1
20.2438	556084232.3	559868061.7	552895055.3	457923033.1	497503373.5	629885128.8	1064839939	464209886.6	359255000.7	963046277.2	895356657.4	1022613086	1007115433	749245446	1029354375	858947081.5	989566292.3	666178143.9	393822799.3	425938979.3	331694920.7
20.32	570960987.1	548413796.3	567465982.5	482696699.4	506269803.1	655967548.6	1041211273	453669232.3	352119188.2	960117520.4	894880318.7	1020561494	1000375007	706951887.8	1019655344	869025934.3	960271576	691321285.7	413268813.9	419310067.3	317532434.1
20.3962	566027604.7	525259236.2	567897408.4	519398427.6	520945939.6	692220288.1	1017421737	443761737.5	339975133.3	955255264.2	887199751.9	1007527720	983215625.2	672002072	1008988418	829713039.6	1000835579	685361395.9	415959812.2	426128902.8	321151285.5
20.4978	571022034.1	501691255.5	572402704.9	546982552.5	526738785.4	730211943.9	1002778436	439000256.4	338891094.2	933489677.1	885576218.3	999679677	995543194.6	643143604.1	987250988.4	808953185.6	924884953.1	682962349.4	395405695.1	437595365.2	331737674.3
20.574	580077590.8	496597504.1	582687175.6	577057658.1	543059474.8	754069514.3	951509719.6	436559337.3	330598690.7	898796218.9	900593586	998923911.3	1006933343	610751777	977221598.5	760609458.9	899573198.2	652694840.9	393727629.9	442702099.8	342649109.7
20.6502	564516344.5	494108510.8	578960819.4	610355051.7	582476044.6	774408700.6	928466063.1	422152216.9	315552562.3	868851808.6	878609488.3	961626404.9	1007478867	557556265.1	962543027.8	708625307.5	936100618.9	609458613.4	415798445.2	445451127.8	332581555.7
20.7518	546161391.3	491015380.7	575908593.3	635028065.9	625485233.9	809483672.1	883173532.9	412691951.1	307776090.1	856584633.4	871606957.5	906749582.2	1000043338	518662418.2	925727429.4	669934070.7	949953378.4	638095370.3	391119743.2	447050152	327784911.1
20.828	537284563.6	494700144.8	561659092.8	636309137.3	659781933.8	829140341.6	841857334	406925843.5	301757307.5	832192682.9	864859826.2	887873291	978167336.7	507654272	883320992.5	629331195.5	934206976.3	621650076.6	406236310.1	433123914.2	337592317.3
20.9042	524637783.2	501078210.1	539179034.7	632009372.8	690308493.7	837113586.6	796800705	397287072.2	295525725.6	797651777.7	841077151.3	852532006.9	941014983.8	495669910.8	839782830.7	590689255.3	897849108.8	621314415.5	426758699.6	439661497	319204512.8
21.0058	508339196.9	502240594.8	527871709.5	625481717.4	712650126.4	828497387.9	739160324.6	388943054.1	288971139.1	751238191.2	825058288.6	796108057.3	900866572.1	484063861.2	773637626	588679762	838636713.7	626225917.8	409118541.8	439463056.2	319494730.1
21.082	502312451	509687078.7	515602389.9	612762061.6	746764473.3	814635513.7	694295975.5	389581974.1	281925333.6	714646464.3	805096671.4	740441719.9	857790668	477168297	732186420.1	571202774.1	794427252.7	636516159	420116815.8	441465833.7	323200023.3
21.1582	487228397.5	519533169.5	497573329	603465996.2	749778772.4	792722104.7	666710461.2	388448970.2	286624250.5	675017822.9	767110872.8	686086843.8	815629493.6	465294804.5	702879472.9	533074910.9	761032115.3	635468502.5	404832511.7	463097504.6	337878201.2
21.2598	487418200.6	530202232.8	491040412.6	581024053.6	747714923.4	769754123.5	643005260.7	386731172.8	286187498.8	626539562.1	728072252.3	640659856.1	764946668.1	456096814	693869359.9	500330533.8	717992929.5	626311723.4	418289423.1	458187660.2	317703147.7
21.336	495787479	533433540.4	490658875.7	543217518.5	735141004.7	738183466.5	611261917.4	378153052.7	285152387.1	586319930.9	696485033.2	604924667.8	702813143.4	445337031	666180346.8	477351517.2	660748455.4	569528819.4	396618232	453118148.2	325552306.8
21.4122	509706876.4	551940437.9	498541404.9	502075708	714565976.3	695065074.2	591534838.9	383739885.9	288176039.1	546213336.1	653595919.8	579829497.1	665419507.4	437546214.3	625842222.2	468903325.9	702588345.4	542092957.7	416410951.7	448624765.5	343765119.9
21.5138	528677505.8	543986527.6	505191156	471286498.8	691678883.1	656271333.8	566536847.1	376134486.9	289972187.9	523117604.4	610256327.8	567367555.4	631115529.3	421258088.7	609716693.1	458696967.9	691673083	486405045.4	401035628.1	434851907	348063098
21.59	545341463	537603627.2	515721919.3	440356440.2	653372429.5	619456598.8	532118601.2	369997878.5	286086773.3	492384934.9	564882497.2	543026574.8	602566718.4	412813066.3	598132032	469652350.9	640662019.5	473960275.9	407141654.8	433324377.8	343653411.7
21.6662	569238802	537186452.5	531314190.3	419468678.8	615355860	601062278.2	542763953.6	368746055.1	286354453.4	466157578.9	532780116.4	529844101.7	586115914.8	410617200.6	577696108.3	444730494.5	631214234.2	456045143.2	405055555.3	455397065.3	351667592.7
21.7678	577800042.2	534215132.8	544774515.9	406044728.5	589566712.2	588642578.1	532382619.5	360266755.9	280595199.6	450432208.1	512441332.4	516282543.3	567684990.5	403256010.6	572317676.1	416795301.1	613305197.9	459815774.4	417622810	451214252.4	346417838.1
21.844	570921031.1	525638975.2	564165759.9	384527938.8	556701002.1	579125876.6	510160772.8	359584014.2	276382902.1	442685224.1	493753912.6	491917458.3	556077673.1	398536659.2	564714844.1	447722625	639887548.1	452471342.7	430104525.8	446414560.5	328727623.1
21.9202	568577564.9	510969565.9	581354323.6	383526735.6	530264506.9	565410460.5	490642024.2	369091147.1	280402355.5	442565904.6	475402039.3	477970043.2	546176000.5	395365750.6	528143597.1	437695528.3	615173291.9	435942889.5	437179158.5	432694257.9	329326881.2
22.0218	566930282.2	498711344.6	585374033.1	393755527	505313019.8	553446577.4	475293516.9	368877013.3	286175719.7	433972560.1	458590965	464705493.7	526480018.3	387656538.1	519548434.5	432458153.2	579608882.3	402104955.6	450105174.6	425415115.8	349619409.8
22.098	548582475.8	489642196.3	568665593.5	393744035.8	490522540.4	547990327.9	470024732.4	361965507.8	281347229.9	410768485	439473847.4	445034498.2	518154012.4	375952887.5	519734264.9	450877122.1	529848381.2	386028706.9	434290083.4	445691813	349000951.2
22.1742	529847293.9	487370873.5	555101922.3	383824887.5	474012796.8	548598206.3	460842477.8	362352771.2	280676707.7	399138521.1	424240190.9	435986596.2	505805819.6	370843716	509741783.8	449850610.7	551651223.3	365287867	435187381	447697660.4	325349450.1
22.2758	511445984.3	493035387.6	550431728.1	377158987.9	472730317.7	549215148.5	458128196	372256888.1	286589708.4	387793051.2	408028213.5	425555164.4	501051879.2	369236018.6	509206850	454109592	544269526.5	361725563	412528537.7	443153826.2	343083676.2
22.352	497312565.2	508821591.7	541557994.9	382528016.9	475059432.7	540782834.2	444291719.5	373103090	289014744.6	375774028.2	397578764.1	426872511.7	495173102.4	369103665.9	499013706.5	407214516.2	517755662.5	348939117.8	418109026.1	444744105.2	360720807.1
22.4282	498565091.6	511831780.7	521510680.7	385128199	468109345.2	538166400.4	435369938.5	379811848.5	293338358.5	366632402.4	388953112.3	429709941.3	490020771.3	368620478.6	489660050.2	382553449.6	562823637.6	359770506.4	454013296.3	452399144	354987599.5
22.5298	498380247.7	525529328	512776307.4	380063039.7	463977072	535681185.6	430898717.6	381248441.4	296098827.3	359302311	381575304.5	405138869.3	486356201.2	364361461.2	478066278.6	392579130.9	521980743.6	348007471.8	455387880.4	456028983.6	353717712.5
22.606	485801263.5	536420670.2	500725126.6	384942935.4	458976946.6	533686700.8	420194433.2	388385001.5	300371263.9	353590476.5	375385347.4	396279340.9	479872394.3	363734642.6	468459391.2	382650498.1	518370331.1	342219829.6	447468900.5	454033856.2	346509720
22.6822	491687896.4	542890132.3	499777508.9	395239588.8	458939920.9	539862059.2	418358458.7	388669697.4	307817338.7	349318640.4	368667847	376674547.5	465060228.1	347107227.2	458943870.3	399034360.4	522895373.1	345303169.7	438500591.7	469794793.1	343014239.2
22.7838	511837524.4	541653856.4	499570262.9	409595405.5	464689598.4	557074095.9	412167774.6	396871390.2	308270788.3	343769077.1	360698001.1	359182934.9	457560656.7	336257952.4	453478303.6	382021855	514440486.3	332610387.8	443781344.6	470450985.8	349191579
22.86	523086432.8	533450629.3	511312897.2	430432881.7	469738522.4	590495101.5	400770935.8	406416183.8	319428137.9	341480676.5	357672680.7	357915895.3	452740971.5	328935941.2	459799295.8	369192390.2	516086016.8	348743582.1	448809422.3	467933711.3	357744203.9
22.9362	537598263.9	540790905.6	515627028.5	441448156.9	471687280.6	613401777.5	406196647.9	412011565.8	329481005	333121562.4	353332207.9	354356505.8	442364648.7	326187672.6	448497171.8	381625588.6	537356496.3	335226167.9	456887929.8	457397672.6	354373399.7
23.0378	551221143.9	555015648.5	544470370.7	464173645.1	482505819.6	632741070	406087598.9	425399019.2	336010360.5	326119993	340985611.7	346693073.3	437631115	323701062	437701067.5	392370905.9	496693427.6	317719629.7	460215342	475236004	346263291
23.114	563999882.2	552916848.7	568572028.8	491625530.6	488627119.2	659712234.7	406453477.6	431924103.9	344374392.6	317549057.5	328214986	341914035	442178950.3	323580102.4	433271307.7	380207143.7	513428859.2	305635533.7	442247105.1	488149042.2	349013109.3
23.1902	573013682.6	539327851.1	578189052.7	529220749.2	515632270.9	698271024.7	416505443.2	444695118	359088329.9	311208193.7	322886928.4	341167492.6	444751024.5	324445443	426049482.8	382492340.6	497170010.2	317579228.9	457722316.4	481627158.4	349776681.3
23.2918	577081110.9	519314223.5	574156598	557130455.3	543253122.3	722216637.1	414628445.8	466077483.8	376752112.4	312609454.1	316315169.4	336743006.4	445600247.2	327264876.1	419419496	396191406.1	495129623.5	318361682.7	441508700.8	464946166.6	375548550.8
23.368	569390605.8	498764907.7	571341760	578775093	562020881.5	755444498.8	416421069.2	491302521.1	405933834.2	304267681	318911339.8	335287366.1	443333020	314536106.5	409328328.2	394364088.9	483020620.4	311135798.8	466066042.9	469166924.8	393674256.9
23.4442	549702684.3	498083234.2	565941468.3	598490283.3	588921141	784750627.9	421278938.5	519792706.3	428927838.1	301560817.4	313591744.6	324349439.9	438628320.2	309364975.8	395126794.9	389934272.1	491387885.5	310061646.8	463562260.1	468283155.2	383200469.7
23.5458	529043178	498254636.2	579535001.6	617804530.7	625873296.1	817544259.8	424916946.7	554836572.9	462062159.4	301740759.2	316914204.8	325141147.4	440448859.2	320160377.9	390268967.5	380098705.8	472210914.9	297383363.2	466918478	466725325.3	359416426.3
23.622	529459511.5	505104564.4	586956482.2	630886299.1	657312010.2	838043412.9	421464238.7	598490853.9	491080771.6	303841237	309962928	327156626.5	440200171.7	317511972.9	385909277.8	368384916	459823963.5	314237450.1	471391985.4	489450193.1	369277454.1
23.6982	523043639.6	518639805	559067248.9	638744296.6	682546800	852510261.8	437094346.6	641003170.6	543382601.8	293545245.8	301498363.8	313128758	440497249.8	308741997.3	389844626.1	366384129.1	469375813.6	305270473.4	467651852.1	494728606	383688514.7
23.7998	512160796.3	520869506.3	530002131.3	632275437.2	698047137.7	859921296.6	440303702.7	689523546.8	595263245.1	288130848.5	291947586.4	305024023.8	442399077.3	308137395.7	396988555.2	371527893	472481391.3	297030628.7	490380372.3	528581395.3	381788886.5
23.876	511511751.8	514297450.1	519059551.2	615652404.8	728630074.5	842663207.4	453290358.2	734221820	649997086.1	282922900.5	298482478.7	298480418.1	434543564.3	303649241	392628710.7	373044343.9	466541516.8	290006807.2	484298856.3	535528849.4	398403125.5
23.9522	504288812.1	521164203.6	506486302.2	580330788.8	752662520.6	816114189.4	471439085.9	778010002	697505855.8	286929908.1	292215085.4	285549638.5	435427687.4	294948907	392046793.9	387084580.8	476586553.7	299797810.2	538019738.7	544256771.6	392920912.8
24.0538	494584762.5	527319673.8	506001973	538589902.9	749075206.9	779826330.1	482755439.5	815184265.4	740365146.3	289367746.9	291133339.6	288971139.1	437283361.3	293399804.9	392272540.1	383616557.3	468334418.6	292718336.8	526855870.4	521788928.4	389788470.2
24.13	503859967.3	543881798.7	502111887.7	520917474.1	725667649.4	737720505.9	505845254.6	841913338.5	760979380.6	287574102.6	283103373.3	295614438.6	433109999.4	292463436.1	386982952.4	399321692.9	492326104.1	306907725.5	547865089.5	516651638.5	401372205.8
24.2062	519774278.4	555943217.3	502997166.2	492643322.4	700350548.5	705279620.2	524458409.3	882478197.4	760148470.1	279944629	276047344	294607927	443528175.8	295600473.9	376017772.4	407508967.7	457062758.7	290283855	552486005	534921304.8	409926716.5
24.3078	539335910.4	558014025.5	517283986.5	476751579	683792263.8	682619912	542881504.2	913611339.1	763009995.3	274991373.8	271383549.8	300686056.8	451214211.4	302060198	381656925.7	385647353	469511136	299632822.7	560330999.4	519485040.2	418453388.6
24.384	542614070.3	555439445.9	523157759.1	455938353.2	654202178.7	652466316.8	582682121.4	935905944.4	775460187.5	280434224.2	266811520.5	299969886.2	442788064.6	309281913.6	390563423.8	365753038.5	467075642.7	288847755.4	585066584.1	542304247.9	420630919
24.4602	553012745.4	553290680.9	537681934.5	440939657.7	621617444.1	615776619.7	623951441.4	926351178	800760960.3	283604125	271722432.9	306503778.4	445971115.3	305169391.5	381844682.7	385902571.9	471398924.8	291702698.7	606860149.4	597139296.4	424229830.9
24.5618	568324595.8	538931416.1	548468030.9	421184644.2	583521470.3	605001619.8	658542598.9	922810228.7	819978986.3	287906559.4	282171481.5	302441447	446620736.8	299038611.1	375691143.4	397080719.3	463105724.3	280413930.2	567411787.9	610702755.6	440747321.2
24.638	573231146.3	519562120.5	570815599.5	405124904.3	549357366.5	600549293.7	708366419.6	919413758.2	827839206	286891288.3	270541128.8	297574239.2	447170886.3	291950858	363014573.6	376158721.3	459434991.3	280768732.4	581876426.2	597066797.3	453795449.4
24.7142	558154791.6	501440721.6	588086251.1	392321184	528627555.6	572098191.3	757908333.3	911082996.6	804287717.5	280812303	267736003.1	292996797.8	446076757.2	288175224.9	368467218.9	356502800.8	447118388.6	289817342.2	599020324.6	622101655.5	467065134.2
24.8158	557953234	493563345.4	591589800.8	385984005.7	511865721.5	559233939.5	813169305.9	915886984.7	796795189.6	283396015.8	273424512.7	286764058.8	442507705.6	288304296.1	373309712.8	371785034.8	431192857.6	295874664	601259547.9	630177857.5	468130585.3
24.892	558935671.1	498337002.5	582623157.7	392554343.8	493914797.6	563160452.7	866549453.7	887860579.1	773887388.9	281754002.2	264697567.3	288060828.1	435651017.6	288387775.4	358443164.9	380036689.4	427613636.5	282450502.2	616826148.8	641158991.4	501298580.4
24.9682	547919858.1	500796868.4	568552652.6	391969722.9	488514513.4	552542614.9	912684147.5	846417205.2	755313756.7	281229718.7	263005678.5	284638551.2	433712169.5	286558418.5	359443372.4	371135346.9	443113069.2	283709597.6	646662750.9	656556543.3	532776906.4
25.0698	534107713.2	503472722.8	548699104.2	389027637.9	474501081.5	553959139.9	953157113.2	813671126.9	731578049.9	289616893.9	269371445.9	291880520.4	432424276.4	283401278.6	365492639.3	380095584.5	425506149.9	285201050.7	691569723.7	673851216.2	558526961.9
25.146	508902274.8	511618242.2	528182899.7	393709563.1	462449088.6	553018194.3	986526625.3	781968029.2	699245741	289879576.8	266885346.1	290360694	428852340.3	284785329.5	353690642	368286294.6	436429242	296238280.3	706295910.9	684449548	573750814
25.2222	482762022.6	518869643.2	526417458	397578302.5	461263542.7	546876959	1010744758	732751599.9	651936265.7	286408080.9	270445452.9	294484863.3	425445669.5	285384466.3	357843497.7	371155083.9	438448718.7	279527381.1	721839954.1	724570696.1	606301959.3
25.3238	478337907.1	530475843	511685065.7	395319704.1	464541089.8	561803682.3	1039826898	683426343.4	589042083	285620262.5	259821877.4	289990548.1	432964558.3	287512671.4	356156205.6	370945921.7	437450221.6	261274390.2	717747055.4	760424320.6	653428388.9
25.4	477901525.5	532719814.4	503276572.2	399093205.6	465272437.7	575813781.2	1052258039	641951008.3	530194249.2	286683178.5	262214306.9	285113443	430244316.7	287316609.8	357461743.2	369013717.2	430087688.8	259212208	729784154.9	771153482.1	693779026
25.4762	494719120.1	536803753.6	506734012.5	407551537.2	471376547.2	595291113	1054249287	595815060.9	483610116.4	287010405.5	267931514.7	288806110.6	424527857.8	284801549.6	361368311.4	374823783.2	432148399.5	275617799.4	785187111.5	804000331.8	705393157.8
25.5778	509098024.8	552738702.1	504244261.2	425362843	481330003.6	601270520.9	1053211990	546141912.7	446914044.1	283279837.1	264521811.4	303874001	412731851.6	284498284.2	358063357.6	370220971.8	445219587.6	265669209.9	800094120.6	829937884.7	728778812.7
25.654	530411958.2	557876017.8	515890753.7	437236586.2	489870751.7	604442417.1	1042720814	515261708.2	416884515.4	287288139.9	265209212.1	302090824.1	401792526.2	281224065.6	356344354.9	368340220.5	417060039.9	276333415.1	846620141.4	880282759.6	752286133.3
25.7302	544180899.9	556594898.8	529980314.2	466121261.6	496126403.4	627135232.2	1054311243	495911223.7	401435023.1	287955401.3	274306687.5	308172826.1	400984521.1	271580716	359207250.9	356796381.9	424856096.8	273390338.5	882563458.6	931069270	769616526.9
25.8318	551579092.3	558322422.7	539965817.8	498556852.7	503481004.5	648775490.8	1055011907	482524551.5	385786263.8	289603843.4	273503326.2	308186581.8	405616136.8	273018960.3	353963079.6	388502878.4	446337288.4	276020484.6	878926761.2	950991626.7	764085692.9
25.908	553019284.1	560672824.5	549137534.5	522002924.7	505587400	681398128.6	1042640690	463433237.3	381120630.2	286090428.4	276575226.3	311813296.9	397651240.3	264403078.5	343475044.6	389293864.6	406734445.9	255381838	881899736	926666515.4	770039796.5
25.9842	557832209.9	552630849.3	553075955.1	556908319.7	516743770	725276551.6	1028058365	450758533.4	364234727.9	281678045.6	272386227.6	306505442.5	385311224.4	262624509.8	340911571.1	372406048	428478469.4	272375182.3	933416746.4	943427646.8	749912410.6
26.0858	569295310.2	531253446.9	573082642.8	598402420	536885747.8	770237120.1	1005833114	442345737.8	339857500.7	284059391.5	266701588	303608608.1	387684386.9	276341953.6	344262684	369421881.6	436905859.2	254764369.9	939243101.4	995244088.7	738074164.9
26.162	570067913.9	506625469	580681563.8	623956708.1	561971938.8	803550108.1	981330639.9	445100638.4	323778315.2	288032740.1	264217888.9	311744228.2	390940451	281672793.6	328486820.9	358294405.9	418512878.3	267917040.3	911124785.4	976974207.8	717891127.2
26.2382	549885165.7	490997501.2	581807011.6	644336399.6	583069684.2	833645724.6	946458640.8	435291502	316621580.8	296956121.3	265126424.7	309005654.1	389278235.8	280775577.1	320510873.8	351020207.5	419854404.4	271521492	927270941	980891828.7	703518486.7
26.3398	540981410.1	499053891.4	592648266.6	654138884.4	628153082.7	848411577.5	888399839.7	429514831	303919623.7	296352019.2	271071930.6	305719521.2	389562301.2	282917236.1	330109365.2	351028332.7	435122244.4	264404032	942137964.8	976388846.2	728712920.2
26.416	530182540.1	501390622.8	585473707.1	663494917.8	668005473.7	855689493.4	833831052.2	423856142.6	302085443.7	302378514.6	280263196.4	315569800.8	392788941.9	281296346.7	343876378.1	379410946.6	412879412.1	255326826.1	919962651.3	985998653.9	737786239.2
26.4922	524078078	505062567.7	567200583.6	664512475.7	694655068.7	872083269.9	784242748	417444455	303887272.8	312099258.7	283226813.1	315109106.7	389312995.8	290110103.4	338930835.8	375250445.9	431761615.4	255817418.2	960294418.6	986378340.4	689806260.8
26.5938	504464445.6	515825733.2	547612560.9	660360315.8	735738378.2	869176895	738218735.5	416714762	299227094.4	320914818.6	279699132.3	333988351.6	381867361.4	285945859	325178987.3	369966322.1	410207902.1	256590871.4	963980816.2	950923663.3	700138663.5
26.67	497032850.9	536750702.3	522099503.8	638712232.9	756224635.5	863109790.9	694872589.8	401555102.4	295178766.3	333625044.6	284922399.7	340373558.8	373415738.1	277831838.6	316581589.6	370068226.3	403510821.1	251067865.5	948192690.9	943382641.4	718635107.6
26.7462	500745771.2	549388852.7	510648261.1	617822561.9	769381596.1	853459462.7	654081621.6	394960622.4	287554981.1	344497853.8	291336419.1	345444825.4	370618856.6	274733699.4	320525674.7	372922296.9	417907667.7	261296188.1	930318325.4	965466245.5	720629461
26.8478	508297577.7	555696763.1	518477846.8	583203962.3	772962203.8	804957058.5	619013337	396935967.5	289103185.1	357166162.9	295932403	352392892.5	361401109	268727147.4	325309951.9	367687056	423412509.2	262627362.6	921201323.9	943587116.1	691231306.6
26.924	508476553.1	565375695.6	510246260.8	536790356.6	776424718.7	758625017.5	593964554.1	392586017.9	291201572.1	363444500.9	295393084.2	359394728	362982603.9	265825424.8	326400536.3	370531913.4	411478748.1	238710327	908116931.7	942643939.2	695245368.7
27.0002	515841987.9	588513776.3	520065479.7	497052901.2	767482620.7	733837325.4	581100863.8	387977993.6	295479729.9	369865411.8	302773574.9	366328826.8	367170714.2	269864855.5	328630667.7	350034373.1	430278526.6	251008647.8	907661093.5	963157814.6	706793962.4
27.1018	543146854.2	595670535.3	540794672.2	476096679	738099217.6	696979301.3	550502379.8	385415046.5	300961286.1	374339951.9	301547581.8	364839209.3	371572437.6	277780363.7	325504734.8	359133165.1	442095638.9	247636896.1	946654833.6	964404990.6	706247919
27.178	568368321.1	582742211.8	555684196.1	447763308.9	691187110.2	669685727.1	529076669.5	374479386.8	297433456.4	384431043.1	304173911.4	382397752.8	376631258.4	280517330.5	314895657.2	383418024.9	436761991	234793699.4	885475414.5	934966305.7	676053462.1
27.2542	593169124.7	570388994.2	571290130.5	424038640.4	646285815.8	646298377.8	535046033.4	373143961.6	293929657.9	393135671.7	312003369.2	400111504	371856738.8	291636019.9	321932923.8	375847842	427761590.2	253826259.8	835656270.2	922314343.8	685226289.6
27.3558	604205395.5	557734196.8	592331232.5	416515342.3	601862876.4	631776992.2	519849045	377527231.1	294110449.2	412537998.6	327845564.2	403417218	374218076.7	290265183.3	320933857.4	372195631.5	421939403.8	266533895.4	836065964.2	920679134.9	703344815.3
27.432	611149814.6	544015681	594262790.8	411374344.1	562541805.6	625992323.8	491662847.3	377597647.9	296049924	426820067.4	343901141.7	402495426.2	380321999.2	292229812.5	315988254.8	364432486.1	415126126.1	254748216	866287115.1	883391215.9	689698527.2
27.5082	621335484.8	539659412.4	599376194.6	396968257.8	541800898.3	610517303.2	490476589.1	382795413	302492375.9	446117654.1	362366969.6	425326668.3	388822364.6	285731893	318716354.6	365004730.5	441203573.5	260510794.2	881096437.2	888116821.5	650087875.8
27.6098	607762583.8	526648633.2	611073545.5	391408863.7	524594391.7	606317032.5	492924303	383349982.2	301825158.9	474543247.5	375435330.4	449283402.7	398800559.8	278417990.3	316859882.9	357120827.5	415935605.2	248199507.2	875054901.8	875626394.7	625422820.1
27.686	568924188.3	505183896.5	603584125.8	394247488.8	500937786.9	595702966.4	472634628.4	387707671	306688096.2	501694872	382110512.7	464794413.1	409024863.2	283437309.6	319804109.4	355813920.9	447773878.1	246205489.1	845700048.1	885813711.7	646141652.5
27.7622	544642149.7	505848368	596010829.8	396115720.1	481095926.5	593032358.9	450265909.6	387413240.2	307861089.4	532383152.9	396982558.2	488413638.1	412144787.3	288429721.8	330085846.9	383495143.1	469057383.3	247255833.9	857459483.6	864438197.2	662023155.3
27.8638	539624477.6	506820232.9	592559214.6	402372901.2	475575399.7	583325895.9	453757593.1	383171901.1	306906999.2	579715831.6	418375935.7	520836826.3	423535434	273712198	319609766.5	365924742.8	435459994.9	259900244.4	821698807.5	831142518.8	659415419.7
27.94	525225877.1	525361968	572353242.8	403962377.6	476143945.3	581817111.1	452755192.5	380977884.1	303022134.4	622330574.2	434243598.6	576723236.7	438343914.8	267207715.3	315149029.3	363371777.7	441394538.9	253930618.9	842333551.2	836261435.7	665446505.5
28.0162	511821859.7	548029901.7	553782984.4	410221077.1	480025375	564527371.2	455948194.7	386472169.2	293093027	682714097.8	453270731.6	638081850.5	454651001	267404691.7	305155684.4	356587763.7	442265201.1	250992571.9	880977514.1	854222218.6	642401265.5
28.1178	515911729	566397083	549110398.2	421091307.2	481737628.8	568703797	440967738.9	397464753	290278652.1	755575256.8	474523670.1	697223695.3	471054414	274737706.2	305144054.2	356534594.9	447089919.4	250681528.3	836959150.3	841341952.2	634537843.6
28.194	527913655.9	579292640.4	537517282	432736123.2	475010714.3	576748914.5	424840828.3	409661368.4	293014814.4	802963426.4	508806496.9	783098328	479251639	284943489.4	310961002.8	373743463.2	466632290.9	247313844.6	831458961.1	842949572.3	634394094.3
28.2702	536924871.7	582912955.8	526207009.5	448700746.3	473366324.2	576827068.3	429543999.2	414788399.6	300278748.6	846324932.2	572666729.8	847062607.7	498078602.1	286475526.3	308195752.4	380027190.6	453376028.6	242131057.6	838723794.7	839827215.1	649763408.4
28.3718	543643771.2	587407220	529257968.8	454037949	484526449.5	595127897.7	429561213.7	420567944.4	304747893.4	892586430.5	617555034.6	914038112.2	512816031.4	282975096.1	308787046.8	366002268.2	403277302.1	226114907.6	870064399.8	843692535.1	653259257.2
28.448	563574569.7	589040387.5	526588183	469889358.6	494307902.4	616676764.5	435966852.9	428877187	320482541.3	934931983.4	641169811.9	971256844	528464969.4	277765484.8	310002193.7	359970786.1	411110992.3	232341240.6	831398023.9	831318526.9	637252936.2
28.5242	580766754.8	596229407.8	540656929	488058113.3	499884242.8	623233074.4	429332191.8	439817595.2	335404381.4	976609813.6	691207726.2	1001794896	542642643.4	277656917.2	303306409.7	363974175.1	431087823.9	251339607.9	795207223.5	804731436.3	662561312.3
28.6258	599297960.8	586688618.6	562356947.7	516329233	509084487.6	654735210.7	429519612.6	452857198.4	341557798.6	1004078141	764348906.6	1013124086	553919324.9	289714778.6	304642862.7	354060288.6	422986512.2	238474738.4	829447691.9	784009634.5	662145126.5
28.702	610929690.1	571829875	595787747.4	554032229.2	520781483.7	684826217.8	433549823.2	459299378.8	344435251.5	1004847899	828840108.4	1014221836	567706562.1	285953574.1	309663064.5	344455189.6	444645322.8	245045351.5	814322430.3	775068185.4	661905455.4
28.7782	615320466.2	560340628.8	616730798.7	588034870.1	533739050.2	712548113.3	434315216.1	480297065.4	351942904.7	1018769095	876276934.5	1004394409	573296227.8	288303074.5	308309559.4	358655281.9	462269654.2	247886011.9	854315482.3	768973406.2	656489369.5
28.8798	610225153.8	543067565.2	622933710.5	617026585.9	570706850.3	754596616.4	438350191	504318341.1	362780600	1017080333	898448251.9	1029044993	580760028.9	285829734.1	306993577.1	366897601.4	463926282.8	241748244.7	820414463.6	820166555.4	670854473.4
28.956	612923544.3	532354347.4	626283795.5	637992844.9	604903995.2	798989721.3	445469359.5	525373618.8	384389649.5	1031869441	919866508.3	1030431502	588762921.3	291077368.5	306767577.3	382305638.7	461086441.3	255015785.7	836676629.6	856632261.1	652018631.3
29.0322	604261632.9	520801512.1	631309443	671229585.4	635387834.4	840235852	443645192.1	554098232.5	417193925.5	1064837335	936557003.1	1047907651	603004506.8	293915311	301478925.5	341942538	458215303.3	266767180.8	836273503	825561191.6	656657772.7
29.1338	586066326.1	507865365.8	628365826.8	696477498.5	669493594.9	881259776.8	447432188	594280972	463969130.5	1091128025	941216208.3	1083343858	613607962.6	284554226	298216290.6	367184455.7	433941513.3	258327563.9	808954896.2	816435495.3	648238670.5
29.21	573331829.8	514356084.5	612800838.2	718193374.7	696311749.1	917729605.1	464801864.8	648469120.5	503250180.3	1104693617	948059580.3	1095093577	636023657.4	289309038.8	294626388.1	382561888.1	465825403.7	265298300	806620094.2	779461627.4	670258194.8
29.2862	545154425.8	530422073	584432411.2	712636736.6	735541605.4	926415349.6	467812258.2	709018797.1	547931783.4	1112195813	977933860.8	1111237789	652240064	299280306.2	290960127.2	379554013.8	460819431.2	256125985.5	847233310.5	790670573.5	663364005.2
29.3878	529754190.7	543054620.7	574329764.4	683651462.3	771691443.6	913269575.2	488968585.4	762964546.8	594026466.4	1088217402	984744449.1	1104007306	650252268.9	295870772.7	295508887.6	362509194.8	405849118.8	244628284.1	843302216.6	792824620	684766535.2
29.464	523148777	553895327.6	554174060	654572980.5	805066802.5	886625202.5	501792521	815045474.9	650373578.1	1095905823	978632001.2	1101591191	650002489.3	316154010.6	298019793.6	347337641	425163390.8	256494307.9	843113845.5	780963069.7	689374064.5
29.5402	532894327	570193228.1	549082719.9	630868622.8	811943356.6	857208233.3	502500646.9	860301485.5	703675752.6	1118387829	989735879.6	1112370734	636175863.9	315459228.4	307099730.2	368456514.1	470510663.8	259620934.1	818204788.9	788096594.5	687066869.6
29.6418	543561203.9	600246887.6	548509793.6	608398548.9	811965723.4	832609170.6	525279358	898150940.6	747202379.3	1129141125	1005076773	1135864367	630173600.1	311816227.2	300325418	376772580.4	465185367.8	259105385.3	852661584.9	809969800	719379440.8
29.718	556075486.6	613319546.9	550030740.8	571404496.2	804129468	806034133.7	556416627.3	937005548.1	801689891.3	1122626155	1007497911	1124613175	628143093	304752460.2	296529627.5	382126324.1	440258401.6	263551568.3	864644302.6	792971610.1	703911867.2
29.7942	584214159.1	623353546.6	553382798.6	531297139.2	780957808.1	768099574	585880953.8	956685732.3	845378849.9	1118926131	1007193244	1102310168	616949289.3	289607921.7	293257665.7	375054825.8	425903462.8	271318007.2	818743340.7	797734880	689051039
29.8958	621591755.1	623352961.8	564303002.2	500246814.9	753599649.5	733263118.5	614521824.5	964352056.1	874481134	1111239591	998791557.4	1096898495	581841799.2	296899352.8	289421158.5	383640951.3	442137369.7	279569243.9	802483538.5	831037495.6	702694394.2
29.972	637247283.1	614894097.2	578730904.2	475910151.4	709995894.6	704741561.8	654058717.3	970399266.7	888212827.3	1122108988	1004457177	1092511782	550868220	295517511.9	291344592.4	381111428	427155585.7	267370245.1	812032564.3	822707603.4	684012294.8
30.0482	648990784.2	603870906.1	590890821.3	454425480.4	666395044	672429026	698535222.4	977018173.3	890787304.3	1127061216	1006344223	1086699709	546631701.5	304904425.5	292044923.3	388349922.9	440905401.4	273991128.4	812072453.8	840410958.9	695178574.2
30.1498	652687202.1	587258267.8	611152703.7	439081426.1	648357027.5	653716419.9	740354020.7	973352808.4	894252275.3	1114672214	1017536116	1073851391	524312924.1	305404524.4	295000209.5	377165615.9	438530961.4	254349241.1	856552659.3	796118945.1	704350597.2
30.226	638738358.8	563290396.2	627078878	430263937.1	629393738.9	629216661.5	796416765.7	953228309.9	909031546	1090935663	1010029303	1052105132	498826199.9	307762757.6	302128901.2	380152448	456898169.3	263341211.9	906281367.9	779666213.6	707783636.6
30.3022	634174125.3	544069671	655239554.3	430195506.7	599421881.4	607390638.8	853962304.7	947121892.1	921056491.9	1061186214	1002859265	1052504620	475849324.3	308467163.3	304829685.1	379093573.6	478319785.3	266378410.4	844439550.7	823624774.3	735759286.3
30.4038	631576503.4	538495954.2	670161928.1	424665304.2	570696308.9	597526491.5	904636764.6	943185647.9	906398443.5	1019180368	1011888543	1043639207	443595179.2	307232128	311863113.6	361087780.9	464654779.2	237454005.7	880038477.7	829539040.8	745491535.1
30.48	607616322.7	529359000.8	678208323.2	424437030.9	545429047.7	592207622.2	971194191	929045560.5	879554093.2	985655530.4	982574800.9	1012395578	408330409.9	314147742.9	304192581.6	375223191.3	472775218.2	257418501	866743631.2	826005700.4	742837717.7
30.5562	589360897.9	531551339.3	667634083.1	429088889	525614078.3	599082135.7	1013477687	917916868.2	876929242.1	975182464.9	969152550.7	975001950.9	370183186.1	318064614.9	292675430.7	385817854.7	458434249.6	276299130	891197349.2	829113103.6	745988912.5
30.6578	562533002.1	538617820.9	643670315.1	433077357.2	514695920.3	610508064	1059888876	898843025.1	861792826.2	921249681.2	974194003.5	926211249.9	351661450.9	322821203.4	301826400.1	379982954.6	443869794.6	261816118.8	908285956	831298216.8	718443723.6
30.734	550914979.1	556350467.3	614581541.2	436789208.5	507380855.5	608156558.2	1085941998	868947412.6	833299387.2	822713336	970406490.9	878414431.9	344077548.7	328772403.7	305991808.8	376376621.5	437246626.1	258873441.1	886684855.4	850956617.3	759733254.6
30.8102	544708060.4	588717155.3	597568673.6	442642538.9	507072186.5	602259120.4	1124034214	830299446.4	789171980.1	787986827.1	949041373	821760237.2	329060216.3	321516646.3	304942628.7	375743206.2	443188887.5	253141830.4	900014998.2	882345225.8	764131780.5
30.9118	537593973.3	623818610.3	572240989.8	447300552.9	507373059.6	597487161.2	1159567535	770706195.8	734116411.8	767564502.8	898544856.9	747297886.4	319381258.5	336005624.7	300926567.6	366328193.8	475162068.9	264998919.5	946831508.5	892739018.8	771610804.9
30.988	554116234.2	633158491.4	555691299.2	457902815.2	514186473.5	604411997.2	1172118529	714987648.5	685104431	727961628.6	844568864.8	702411466	314931788.6	345914559.9	296180202.2	354685576.3	449504881.7	270267942.8	924674593.2	875382927.5	787812385.2
31.0642	568344521	627460504.3	556812587.1	472723804.5	524559468.3	607578321.4	1174205141	670054182.2	630334355.5	690342825.2	782133315.9	670273358.9	311748414.1	326654764.3	292724958.3	377623916.7	472980275	273451158.6	904555629.4	879199104.5	776085955.1
31.1658	594392906.8	629337259	564729181.7	497910319.4	534464221.1	612429338.6	1149362022	633303773	561289744.1	639710838.9	722412248.9	634273438.9	307440342	333401381.7	292716771.7	390084356.3	449883733.7	263684627.4	948804971	908413268.9	771935612.2
31.242	631607753.4	640862736.8	574584836.5	520715076.7	535751843.3	633741514.9	1144163960	591705400.6	519301593.6	617598648.3	661441560.2	606007131.6	299496900.4	342136865.3	299543939.5	388608154.2	443132205.8	277752476.4	973830895.6	919988240.5	788312737.7
31.3182	651419113.1	648108308.6	589426482.4	538240459.8	541718487.4	656919064.3	1161670385	553478741	489935553.2	598623234.1	620883229.9	595436152.5	294641567.6	356128008.7	306524995.8	383060049.2	459095878.8	292839329.5	978070233.6	901285783.7	813663043.1
31.4198	664412623	633478020.1	612858137.8	564165208.7	555694577.5	682032063.3	1140977805	532232200.2	462237025.5	574692900	597466071.6	571366742.9	296469598.3	373709170.5	317146690.9	390273887.8	446922791.3	283186317.7	920120697.7	939441276.6	782688125.6
31.496	674471143.2	605289380.4	658651571.5	606026102.4	571859314	715847486.1	1117547305	522334395	442011223.6	553934050.8	560402117.7	550482814.2	294715007	381178188.3	312703316.2	394169361.4	474409584.4	289937043.8	938480863.6	918210011.2	763884160.5
31.5722	671157883.8	584613011.8	684723769.6	654073785.9	586858351.2	743851846.4	1079684301	514680732.5	426723768.3	554486705.7	531714979.3	534865783.9	292265404.3	380276268.4	303428271.1	386184386	453078106	295692489.5	989984477.6	924563956.1	766271280.4
31.6738	654097896	578298629.3	676711343.7	694835601.8	606678225.1	785268294.8	1061360162	503337121	409625345.5	537244352.9	514062425.2	513643292.5	292803144.2	394630670.1	296229113.1	377309247.6	446449753.1	272562177.1	1047890556	928221756.9	745440040.5
31.75	649512713.7	561450217.8	670736353.8	730745593.5	642544450.1	830272443.7	1024116496	491504389.1	394988239	514758769.1	485149171.9	494304314	294300711.3	408923419.2	293075008.8	407975168.3	466489307.2	281110593.4	997643854.6	924231872.8	744554780.5
31.8262	647652980.2	543847791.2	673791424	763030715	682681875.4	876070435.9	961815250.7	478614655.9	383057439.2	494293036.3	470917391	479651802.6	314421468.5	422333899.5	304280129.1	378457155.7	459924323.3	287083823.5	971990216.5	912344435.2	727262785.9
31.9278	623921011.6	538385374.8	676678690.6	783810043.5	742525051.5	913135802.6	925267754.6	477326879.6	382498512.9	482404572.8	453029358.9	471232473.9	316116144.8	439601952.2	314729724.3	398324635.4	483736525	285275956.9	965030080.8	925833494.4	718770293.3
32.004	593181610.5	546941396.8	671039004.8	784090089.3	778601095.3	932874534.7	873799945.2	476863792.8	369685539.5	469164368.7	436599331.7	461776400.7	318262826.5	460119541.9	323509232.2	414585908.1	467157013.1	276723318.8	962926860.9	895466151.3	654427266.4
32.0802	579741587.2	560237424	644550761.1	774781605.3	814523414	956185981.2	823708930.5	470680898.5	371328567.3	459797813.4	421717369.4	445589541.9	328178292.7	476979543.1	335656104	406373065.5	478587415.1	282338545.7	974414942.3	881899736	607444379.4
32.1818	574134328	590171396.4	629956944.6	759687943.6	847696111.5	973599872.8	782198621.2	472735327.9	368401544.4	452490422	419587863.3	434896053.1	341631894.2	498553763.1	340123926.7	418857402.8	487836881.5	280046324.2	964002008.9	875578834.7	566429845.4
32.258	564868157.3	620802137.2	609586300.8	737638251.8	867877843	971569355.5	732315020.9	464194496.2	357319675.8	443690837.3	413566879.3	429398167.2	349381593.6	521264389.6	356906399.1	428132231.4	445295589.3	268312014.5	908967708	832368627.9	551922090.3
32.3342	568494526.3	640991268.6	585013150.7	701423083.7	889203592.6	951361219.8	706112570.5	460487862.4	355482811.7	436861024.9	413690461.1	413762832.4	355619738.8	540283614	370403905	400647456.1	447866111.8	271791184.5	860461192	738787940.6	519895924.7
32.4358	576848282.5	659372291.6	581864804.5	661280090.3	894853234.3	917602222	680721285	454680484.9	349604589.4	426058057.2	391805968.9	395434364.3	372156833.9	583886870.8	375898369.9	409310259.6	464628130.9	274691318.9	849862134.9	717636275.1	518503394.4
32.512	588830161.6	675388794.4	578714124.1	626716172.6	890455997.1	868579749.2	662720250.6	445392003.4	337763969.5	419099400.3	372018212.3	379414160.9	381518627.6	630326699.9	383752158.3	394701207.1	457751133.2	302555336.1	791857064.2	707492192.5	492608626.5
32.5882	626033371.1	688530417.5	580923704.7	584691226	864080396.8	829827704.4	639948605	443000088.2	340320771	417678061.7	366607434.8	375754657.7	396896298	685953812.8	395667874.3	415239132.8	466181063.1	292936795.7	712320431.8	654961264	481786950.7
32.6898	657833953.4	683280011.3	599564095	543199717.1	835599624.5	792300452.9	615281592.4	439140858.5	340780824.8	410962896.7	355155330	374679581.6	406098316.8	742685728	409171205.7	410364984.5	472055251	292956558.8	695045190.2	645594080.6	492617123.6
32.766	679789644.1	670228662.7	632965995.7	521576087.7	796906880.6	750460336.8	600182873.9	444046850.4	335257254.4	403628178.4	347265965.6	366838857.7	415143221.3	777520830.3	432372472.1	399939578.6	463109161.6	289163979.8	638043543.2	610464782.1	450038913.1
32.8422	693590055.3	640890108	668109951.4	500596624.4	745441305	717633320.9	588531852.7	440886402.6	343649193.7	403258797.8	340916333.8	365382216.6	427964991.9	808838763	459288020.2	405445742.4	447393737	294709979	646196645.2	590502804.7	447982299
32.9438	700492985.7	615112189.9	707748716.6	489828403.6	679254652.6	703548686.6	573832062.4	428377993.6	349262248.6	397438906.3	332083758.6	358347314.3	446355281.5	844157975.9	484132829.2	418602049.4	459116706.9	306719051.9	621478060	588678390	436261828.3
33.02	696934700.9	592910931.1	732706114.6	481521656.4	646498193.1	679407832.2	558354747	429953409.4	336400080.5	383315907.8	319067950.8	335416428	479844123.3	875309157.6	519226869.6	422289724.6	468943041.2	302620407.6	587503862.4	588817997.7	427594839.1
33.0962	686501586.6	582680998.2	740101434.7	475048885.2	631482759	671813188.7	547313486.3	433520046.8	339985513.4	380826099.8	311780227	322503673.9	515484447.9	907681149.7	581467055.6	425259836.2	474969381.8	306926967.7	602206989.9	544234042.2	426199955.9
33.1978	676410728.3	574393247.8	738471530.5	472556481	611798913.2	656425374.5	537785460	442874905.9	342827827.8	381390324.3	311839251.4	318026243.1	551372902.3	920945672.6	656349861.5	426010016.7	502995521	326200593.4	590610718.2	544837625.5	406927730.3
33.274	656646508.6	577954286.7	746189869.1	470963396.5	601465072.4	646070492.4	517524530.6	446051441	341470278.6	381319153.4	304748723.7	311854740.8	596124097.3	932242621.2	719914476.6	423752430	495117694.1	303488080	540100731.4	531253349.4	399227986.8
33.3502	638422517.2	578241603.2	734696286.1	473723358.7	596480490.1	639118448.3	506425552.9	449994027.2	341126349.6	381830168.7	295460428.9	306707653.7	648126286.3	935455483.9	757025941.9	417561254.6	493728005.8	309973787.6	533614796.1	534237812.5	433952788
33.4518	624815561	582204335.8	707383851.5	478621210.1	592180407.3	636201924.9	497500287.3	440803621.2	341765802.2	380247291.6	290080723.1	308925130	691021571.6	922840289.5	807030147.7	437983743.3	482014097.4	293645400.3	534967763.2	523016796.6	397828069.8
33.528	620385108.5	614599514.9	679622198	489608529.8	586007161	640795502.1	493992175.6	437934120	343264896.1	368121477	281575434.4	302827423.3	740704206.1	923298233.8	872064833	448808246	485752306.5	311830713.4	522909112.3	518382730.4	384406108.4
33.6042	618611016.8	651153422.2	644709023.3	497980304.9	579746626.4	624676174.7	490695643.6	454068395.5	348181454.2	364883260.5	275704298.5	296284192.5	782953998.3	943084469.9	892213318.6	417455741.2	467803137.4	326698374.8	486809565.6	507368886.2	405520556.9
33.7058	603556025.7	690335958.8	624890533	506296797.9	586328949.1	634475051.7	490038632.4	459494966.5	348378815.7	361209659.2	272845440.8	291719829	826817241.9	938399085.2	916809845.5	420241435.9	494721327.7	320300621.9	497820246.7	511791610.2	412472845.4
33.782	610749466.6	709567309.7	619382611.3	522055699	590528496.7	645152287.9	495637569.3	463819247.9	357162634.2	355574387.6	275162532.6	290851479	843381224.2	926273867.6	943847049.9	428311436.4	511792872.7	318789287.3	491048374.7	504689711.8	396267485.7
33.8582	633159081.9	717055635.3	628150144.5	532648310.7	593303071.2	649882424.6	485182171.9	479850686.1	365946942.4	348564865.4	264491335	288825667.8	843744360.6	922761670.7	958544602.8	445847568.7	503262188	323447578.3	467958205.5	498710929.6	376044592.8
33.9598	655222055	731299626.9	634707458.5	546577569	598642636.1	650253469.9	471806397.5	489533549.7	374432156.4	341444284.2	260812303.3	276132826.3	847492600.9	922379443.6	957304765.5	463897263.2	507461391.8	316369973.4	498468621.3	487728549.9	372077875.1
34.036	676971372.2	742268674.8	640963299.7	568089398.5	607715939.2	664206859.5	467827708.4	517806642.9	381769393.7	352099891.7	258342183.7	266153332.8	846766902.4	946896045.6	943499433.9	421718477	509873013.9	332505059.4	480842043.8	471561565.1	375048620.7
34.1122	702286446.7	728001089.5	657468625.8	608907495.8	614934696	692870219	462731088.4	527980030.5	383554910.3	354336720.4	256683178.3	252264428.4	841573764.1	962299854.1	953030552.1	442086592.6	501111251	340864079	483868239.4	486490660.7	388040807.1
34.2138	722284196.3	688334147.8	670591186.3	652583675	636982286.4	721605582.6	468825533.9	536512810.7	401411380.1	351183362.2	256271590.7	250885381.6	839832281.4	966042290.6	976822046.3	444326661.4	536476106.1	350804787.2	470436971.1	472975590	381090368.1
34.29	753387647.9	674773657	718353627.7	711483301.9	651646988.9	741105587.4	463929424.2	555256469.6	422844987.1	354955995.7	254253072.8	257830823.1	846991198.5	966824691.7	997126461.8	457440288.2	541818597.5	339108885.8	485474240	461836918.3	388881274.5
34.3662	762701919.1	656836867	761877028.1	780124366.8	674173634.4	769224957.6	470937393.1	580031103.5	449299036.4	352944508.5	248006912.2	254903064.1	836753307.8	957631873.3	1011822894	461064373.8	560502559.3	346730017.7	458315479.7	477094887.3	388946139.8
34.4678	755646948.1	641206119.5	801714821.3	825527306.9	701078693.8	818474760.6	477902029.3	606301506.4	469043092.7	355124084.8	247574417.4	249110705.3	850560711.1	958411104.7	1001951483	468715604.6	541646715.5	334170376.9	464093239.1	465574489.1	380787028.5
34.544	751520525.7	611668250.6	821846977	862960540.8	738902138.2	873741597.7	490234615.9	644835053.4	494423251	354801135.9	247474762.5	252546834.4	865193298.7	977094857.3	997013184.6	477970923.2	546953117.8	354809058.1	443867455.3	474862603.9	360003640.8
34.6202	740971995.2	599840584.1	813946280.2	906501037.9	785733654	932991938.8	506258901.5	686636553.5	507100243.2	349406076.6	243694857	257184807.6	884967427.8	967528334.2	993401324.2	479764725.4	551701005.5	356947765.2	414159742.4	471720613.3	337593348.7
34.7218	708231166.9	602838881.1	791594171.9	924448516.3	823311291.8	985214938.5	513389076.7	719814328.5	549647294.9	345822682.8	248789858.9	255063098.1	889189368.6	969180615.5	1011158289	481738414.8	541301580.7	349175364.7	412916651.5	464812739.4	347051445.3
34.798	673644599.2	616294540.3	774125054.4	918134100.7	871786841.5	1010052536	523274005.8	772736931.5	599961143.6	345303388.6	248775489.8	253703599.1	893567460.7	982846500.8	1029308005	497029182.5	510444541.6	349464261.1	425784750.8	459522655	362917108.4
34.8742	649293710.9	632028248.7	756147592.6	918573295.7	940661945.9	1043898563	541590845.2	834716058.6	648961396.1	341778804	249496974.1	254671089.2	891420202.6	974884309.2	1030132814	490808126.3	525181965.4	348439783.4	395211833.4	464309012.6	353305100
34.9758	639597325.2	669604953.8	739142674.4	903452183.8	989322323.3	1056155002	558766290.6	884930880.8	712649488.8	345423499.6	256744738	239270168.8	915380643.6	976451672.5	1012961048	521048377.6	535324292.5	369855046.1	432186337.3	460922289.8	362973878.6
35.052	643801587.7	708648410.6	723379254.9	870812564.9	1021986098	1035281524	567702690.2	947422563.6	794285141.1	350040250.9	261771562.4	245451701.2	929140104.8	985107660.4	1019587599	523550772.5	531763447.5	353357010.3	433864184.8	470243199.1	363406895.6
35.1282	665368926.5	745967481.8	713120789.6	838054861.8	1038449188	1017922749	588194668.1	1005922419	890291128.7	352616217.9	261917144.9	249664517.2	930514188	1014656551	1027823411	526686769.6	564102283.3	355424635.5	450938877.8	452574262	354394716.6
35.2298	690552583.8	774306714.5	707681445	777092816	1031539147	986996190.4	620253328.2	1068179872	958534272	355695476.1	254714115	250937555.6	925124867.5	1046106166	1040104158	556344960.3	575411542.4	367602020.4	443387156.5	470484893.3	344036010.4
35.306	706638650.4	777545215.9	686165800.1	723490691.1	1047086988	952987840.8	652436227.1	1124737013	1021947550	355298808.3	244043068.3	248706754.4	914204887.1	1049280646	1055261626	537072187.4	579627396.4	392069951.5	433375945.5	451917528.5	371418557.8
35.3822	743532136.8	773145693.6	697098664	695468967.5	1037766435	912867539.4	689869774.2	1167887612	1077541967	367459405.9	243675559.1	241322690.4	909632652.9	1048838516	1074283359	562159214.8	593782475.4	385467325.4	443110731.9	453536410.8	373721644.8
35.4838	783409518.7	780230294.6	716773951.8	663232779.2	996191835	863282477.4	728346597	1195643916	1138755923	363376533.5	252810214.2	240499527.4	912490853.3	1045359319	1091013668	577198544.7	604722659.1	366530059.3	428933916.9	468705076.6	368895471.2
35.56	807749896	791174325.4	758154494.3	625373884	949628792.2	823058515.7	758861354.8	1199545896	1181861611	355068198.2	252178633.6	245495409.3	929912245.5	1053101088	1093095017	577668794.8	611582156.8	389200300.9	410797848.7	432047720.9	354709007.5
35.6362	821019346.3	785518690.7	805185588.4	602791891.9	893294701.1	787373542.5	811985993.7	1200878800	1212027041	364062222	244322284.3	246690352.3	951688260.2	1063894269	1102565129	583641317.7	634301990.9	394940943.5	441861487.2	431913597.2	347847534.8
35.7378	828281733.8	756584684.6	842148157.3	580091593.4	865260738	753036612.1	878502685.2	1210829722	1196744499	368988767.7	242429876.5	255864124.5	978804983.5	1070926025	1121497568	614677197.4	659600019.3	392997801.8	453780514.2	468838040.1	358877783.5
35.814	832392008	709566673.9	887452376.1	576013455	811426948.5	739646799.3	949876463.6	1198365776	1198634900	378223519.1	242691197.5	254567054.2	988519275	1096682978	1132429570	666562946.2	650093543.5	393367462.3	458603587.6	436584364	350855623.4
35.8902	827635730.6	689947145.2	913272633.1	575652064	775135037	733673420.6	1023126318	1208330486	1204455405	390480984.6	242278055.5	249500472.3	995398917.8	1110324606	1149766897	710578931.7	712583095.3	400594619.4	453010585	431610669.3	346031915.6
35.9918	803430111.1	687571227.2	919256221.2	564035700.6	762047298.2	710467284.6	1103663396	1217105175	1213937815	399127423.2	241522066.2	258036193.5	1015638151	1117001446	1157783994	713285360.4	700475690	421928284.8	442224485.6	463377913.2	337121735.3
36.068	774583652.7	685252883.1	920707908.7	566504804.6	743698216.3	701704482.3	1179908045	1204224797	1196801334	398104233	251777855.7	264538039.6	1028008676	1129251699	1176776909	761415310.3	698171097.1	423023050.6	404745741.7	449102365.7	336171343.3
36.1442	750204699.5	687634108.1	925664841.1	568897605.8	719988951.8	697859134.8	1233557085	1185335460	1179312952	400453662.9	254786090.5	274443259.6	1077606858	1138413448	1213886083	846401949.3	711370237.3	425949004.3	431111307.7	442573036.4	361040557.3
36.2458	731809799.9	710240787.5	895391280.6	580046785.7	699277218.9	693181878.7	1291137048	1172677212	1137409573	405385620.1	258133595.4	282214736.6	1111792868	1152732153	1232440923	925405312.6	726667238.3	459815774.4	426550866	458151844.3	361321285.6
36.322	723874043.3	742694254.4	869124669	593548875.8	695545498.9	692641852.7	1315950037	1138768813	1093345439	420344008.6	257630214	286923403.6	1113502897	1168728157	1224980969	920794839.6	779671204	476512506.1	424062617.6	431370392.2	357928665.2
36.3982	739901240.5	786778363.1	845838461.3	596350671	698745370	696277849.1	1367526946	1093112776	1065498866	440963381.4	256460895.6	295760671	1119520888	1158718009	1240592700	922338087.7	815264204.1	497297659.3	408044734.7	428808034.2	337205623.7
36.4998	754968726.8	823201842.6	818777130.5	609179078.1	698311279.1	692330979.3	1376961219	1020009189	1033220270	463290384.5	259481113.4	309648449.9	1143204503	1147461018	1266382253	938987116.7	834641923.6	516266799.8	430590923.6	428776853.8	347918425.5
36.576	754238556.7	879142170	798990412.1	631494550.2	705546219.3	700007140	1400903011	946998340	979275558.2	479219855.3	274105674.8	301239085.3	1143632380	1148748455	1316929342	970436741.4	893434565.3	556452820.3	422443471.6	450829223.9	355813920.9
36.6522	774330352.8	893910944.5	793236684.7	663270484.1	722892422.7	707317237.6	1409003418	879627587	902339999.7	492859808.3	287278379	304071440.5	1138906935	1153464997	1325176465	1009378564	886118337.7	612170690.7	426434357.8	445034516.9	376355680.1
36.7538	800966475.8	886340649.7	806993268	695118374.2	731753318.4	702093264.5	1400179211	825138920.2	828024280.4	507409441	289818385.6	305817202.2	1133301148	1136852310	1317039017	1020523153	894591703.1	673838104.5	450846319.5	431149200.1	380809167.4
36.83	839517697.5	891411951.7	828210094.7	736819972.3	730434967.9	724967518.4	1380330828	794658702.4	750461658	521717466.4	295410741.1	316168736.7	1101884455	1095853318	1316385314	1007533665	929667788.1	683032865.7	418795758.8	433831810	378849897.4
36.9062	880881423.8	896517102.2	858032466.6	778420750.8	733133753.3	740117137.8	1388110382	777523539.8	690874795.1	553534893.5	314909941.5	335144559.9	1105556071	1065547496	1308814793	986848160.3	946886118.3	699728690.7	403616860.5	422998643.9	355673946.9
37.0078	916329927.4	880627276.8	915121047.8	821472563.4	747174058.2	754586005.5	1377012997	756134974	658798097.2	585682660.7	326739097.6	354970075.3	1107172304	1028557055	1346917468	980629984.6	1002879341	702018959.1	433062397.9	442169034	342834119.5
37.084	959409527.4	861119945.6	969308920	870056271.5	779421836.7	766564889.7	1363889234	738970110.3	642970677.8	619036631.1	340919797.6	375323210.3	1101354305	965547357.2	1409200694	967472593.3	983224818	703668061.2	405036127.5	426312134.2	367625818.8
37.1602	978617452.4	843311486.7	1030330244	933033149.7	808875704.4	801097278.4	1333033038	727305885.6	628250046.1	649742567	355337542.6	383305458.6	1115941183	925344998.1	1451802421	968212409.8	1001603443	700338518.8	418937802.2	432044403.6	357543536.4
37.2618	985859623.5	809762668.3	1072538923	997642090.3	846951528.8	852129790.9	1294044315	713603788.1	612953065.4	698286748.9	372437732.4	395270437	1132431402	894190617.7	1488307101	966966720.1	971128648.3	680962568.8	452408297.7	445355780.3	365060443.7
37.338	964865663.8	770546673.9	1111361219	1078077861	899763682.9	886891895	1247482754	703971667.3	596041564.4	729054784.8	385948008	418824312	1168010078	860664280.1	1499707005	924268739.6	962127504.8	717351159.7	428461664.1	459216986.1	357334730.1
37.4142	947731186.1	749258643.9	1122467074	1136036168	956839666.6	919214727.1	1165945721	694309760.4	585764339.1	779811396.5	409975343	448552820.8	1205323942	832721684.5	1466014635	932792203.3	971711307.4	715075477.2	401114368.9	441843399.6	352105894.9
37.5158	918080364.5	767531615	1128761044	1139002709	994749887.2	956491359.4	1094665870	690493897.1	578551931.8	829991086.4	435045168.3	480903854.9	1208814588	807171415.2	1429681091	969421089.2	938961087.6	732371575.4	415948770.3	423967306.3	376288671.1
37.592	876566391.5	802317467.2	1109315835	1124510290	1070409785	982867590.5	1038314136	679465898.1	567486996.3	877830945.2	455559534.7	512781534.1	1126273242	793927522	1390175235	943575742	906597110.1	750860350.7	413351937.5	404894136.3	355796521.7
37.6682	844502651.9	833084939.9	1072112802	1140450320	1141344037	1005121397	976416981.1	678832907.6	550624130.1	957759724.1	478774995.8	546948978	994122497.7	777182874.7	1294423851	940127446	953186200.3	707604768.3	427427976.8	418104626.6	351891240.8
37.7698	841868821.8	880492052	1041429241	1120851947	1203249525	1002019069	903583322.6	675141465.4	543881798.7	1028809848	493725734.9	580305578.1	899762171.7	768075399.5	1203652329	916661386.1	983726189.1	666453252.9	407418701.4	418535880.1	349726958.3
37.846	834711064.6	942731591.6	988093919	1089841447	1248051620	977868431.2	864407047.2	663301500.5	546541302	1112255320	517784575.3	644599730.2	842006685.7	762861626.6	1134493552	960420183.9	959788060.1	700814369.9	419372885.2	420997225.2	343437961.6
37.9222	843925613.2	983859229.7	947707564.2	1056718757	1253302110	932617219.8	845000784.1	657809755.5	545360925.6	1176455394	574249023.9	704081075.7	782933575.8	758123222.1	1074896594	959932675.7	924674593.2	701978686.4	428563075.4	448783250.4	354913070.9
38.0238	872967853.1	1033234648	924209262.5	988958642.7	1242789940	884319452.3	818252606.4	658090486	539665324.6	1270380785	640393970.9	775064747	724997192	749891676.2	1039123825	996157512.9	963465169.3	705040942.8	402056345.9	422556160.7	356404655.8
