# Supplementary material for: Optogenetic spatial patterning of cooperation in yeast populations
Source: Nat Commun. 2024 Jan 2;15:75. doi: 10.1038/s41467-023-44379-5 (PMC10761962; doi:10.1038/s41467-023-44379-5)
Supplement: Supplementary file 9 — Source Data [file 41467_2023_44379_MOESM9_ESM.zip › Fig7_BandPassFilterPlot.csv]

wavelenght (mm)	FinalCellDensityCoop exp (CFU/mL)	FinalCellDensityCheat exp (CFU/mL)	FinalCellDensityCoopBenef exp (CFU/mL)	FinalCellDensityMeanArea exp (CFU/mL)	SD Coop	SD Cheat	SD CoopBenef	SD MeanArea	FinalCellDensityCoop Model (CFU/mL)	FinalCellDensityCheat Model (CFU/mL)	FinalCellDensityCoopBenef Model (CFU/mL)	FinalCellDensityMeanArea Model (CFU/mL)
0	573833324	573833324	0	573833324	24259951.36	24259951.36	24259951.36	24259951.36	567309049.8	567309049.8	0	567309049.8
1.4	599447141.9	510096541	89350600.94	536152024.2	18519006.48	9146370.035	12636144.55	8817827.858	609555391.1	483421489.6	126133901.5	537824061
2.8	793955924.8	487938416.3	306017508.5	580075682.5	87567055.03	71024376.98	16562625.42	73076607.85	762812408.5	412212758.2	350599650.3	551106829.5
5.6	1023543303	370810315.3	652732987.3	527738755.9	92729858.83	50498009.32	49569086.68	76377486.71	921150597	319905098.9	601245498.1	549386363
8.4									1010320806	295855151.9	714465654.2	558483500.7
9.8	1095221512	278918952.1	816302559.7	483777929	56699244.79	2272596.047	54725533.94	13628052.42	1043205038	299384959.1	743820079.1	583536842.9
11.55									1030741982	310129083.3	720612898.4	606273749
13.3									946911729	324974425	621937303.9	623779268.8
15.05									919749965.8	345180581.5	574569384.2	650523668.2
16.8	1053171160	288371716.7	764799443.6	468055347.9	122974775.4	38097059.2	117904907.2	41304789.68	868608767.9	373234719.3	495374048.6	675475358.6
21	841460896.8	351908442.6	489552454.2	522230246	125465236.7	54627057.94	82160734.71	85658619.14	713047593.5	443361834.3	269685759.2	712131099.4
25.2	800624503.5	366845491.5	433779011.9	516523776.8	69163278.58	48072474.57	63427553.28	53494133.19	607787518.1	518510328.1	89277189.95	738482662.3
