# Supplementary material for: Optogenetic spatial patterning of cooperation in yeast populations
Source: Nat Commun. 2024 Jan 2;15:75. doi: 10.1038/s41467-023-44379-5 (PMC10761962; doi:10.1038/s41467-023-44379-5)
Supplement: Supplementary file 9 — Source Data [file 41467_2023_44379_MOESM9_ESM.zip › Fig7_CellDensityProfilesExp.csv]

x (mm)	CellDensity (CFU/mL) 0h	CellDensity (CFU/mL) 5h	CellDensity (CFU/mL) 10h	CellDensity (CFU/mL) 15h	CellDensity (CFU/mL) 20h	CellDensity (CFU/mL) 25h
0	18248030.1	24644062.86	32247335.2	49682654.11	110290146.2	222727833.3
0.0762	17843274.04	22758154.89	28486885.47	52335791.65	115863839.9	231921123.2
0.1778	16128285.04	22209219.17	30907604.25	55574716	119347149.6	245539506.6
0.254	18420459.13	23366265.28	31007353.54	53987727.51	124931209.3	257405714.9
0.3302	15697251.12	22002646.96	29395810.73	53847607.69	125210310.2	261510445.9
0.4318	16055807.16	21635587.68	28781080.33	56674848.32	136999531	269312527
0.508	16567034.79	21268429.28	30608439.81	55520842.54	140292624.8	274032008.9
0.5842	18288834.52	21706327.87	29005379.59	53732572.6	136948235.6	273991575.5
0.6858	15474247.57	19852951.91	29106906.18	53411717.9	135118017.7	288297781
0.762	15101109.99	21251403.74	29254553.91	53913436.49	144276162.5	306472577.4
0.8382	14970386.69	20920785.09	28608747.33	56114275.85	157805372.7	319970603.2
0.9398	14150270.44	20359143.9	28770873.32	56153653.33	166482642.3	340381780.1
1.016	14031719.56	20840894.24	28774664.48	56052790.65	178714953.1	363979982.4
1.0922	14819098.2	21249095.22	27471110.53	59657972.94	189390139.7	392442805.1
1.1938	15886243.65	22018535	26742286.73	65425074.8	201636414.8	439433244.3
1.27	14602946.21	22142762.82	27004344.82	66201643.36	218392709.5	504354088
1.3462	13912331.78	21768700.57	26459976.69	66823798.42	241982971.2	572586125.2
1.4478	14032005.2	20184226.3	25771097.75	69323875.93	263609190.6	643112594.5
1.524	15392678.46	19322946.46	29669648.28	77523906.34	298142547.4	731724105
1.6002	16112528.35	20269518.46	30553475.01	84197327	342462542.7	818105699.7
1.7018	15727887.39	20778602.91	27206844.07	85583578.61	366864723.8	863783124.4
1.778	16125706.65	20094046.74	25950589.59	87121211.64	376102039.6	915595103
1.8542	15602773.77	19387988.29	25514717.73	84990773.96	397010698.4	960822753.5
1.9558	15209253.85	19899321.02	24233909.67	91526954.98	412613094.1	984671332.7
2.032	15635696.27	19329277.7	27230123.53	88692107.42	413984211.6	967400222.5
2.1082	16408812.81	20771393.62	27775370.96	86854296.35	419934627.9	935678354.4
2.2098	13988589.11	18978842.01	26241125.21	83917933.4	415371528.8	922253860.2
2.286	13288587.27	18584593.04	27066601.4	82423016.18	412224072.7	915876258.1
2.3622	13786967.75	17824320.22	27575330.6	82369962.27	415122982.4	917459508.2
2.4638	14186553.83	17078631.67	24803840.13	81276454.01	408592987	893052052.3
2.54	14864853.12	16306216.73	23975185.4	82004652.65	396552723.3	845701566.8
2.6162	15549814.71	16257216.59	23481176.09	80676745.42	382737750.4	815203893.7
2.7178	14952939.68	15859896.21	23731902.33	83253223.53	370789959.5	777717285.6
2.794	15338304.27	16091328.99	25286289.11	84935961.08	348523808.8	727644700.4
2.8702	14357425.09	19588331.55	25791716.68	82515948.17	319916510.3	660879559.8
2.9718	12422253.72	18684356.71	24866484.92	73863866.77	292620994.6	581380682.7
3.048	12598400.09	18443452.84	25707792.63	67428024.23	259372145.7	502931983.2
3.1242	11788718.15	17393975.39	26657669.21	63170942.26	229129202.5	433284751.3
3.2258	11936796.06	17160108.32	25807399.08	63027823.86	203899216.5	387762002.9
3.302	12827056.85	18668255.58	24116849.19	63867974.17	192621521	357913687.9
3.3782	13202990.26	16794970.94	23099176.59	59166882.41	179333295.7	334962645
3.4798	13776402.78	15886243.65	23281179.57	60967335.69	168319234.5	307392448.3
3.556	12276068.5	15554108.54	20378453.75	57689216.91	153769411.3	281393673.6
3.6322	11710420.28	14860849.45	18281075.75	52863303	147124757	274675603.4
3.7338	12082056.49	15513747.57	19762814.42	51406796.77	147756239.9	280826025.1
3.81	10878152.73	15631688.23	20919054.5	53933367.48	154301752.1	286445459.6
3.8862	11225451.73	16160372.47	21062707.23	53264467.97	149884356.5	276015240.2
3.9878	12056135.28	16061822.83	20869446.25	50642810.91	145722015.6	266453201.9
4.064	12495785.21	16338885.38	21159068.91	51605745.54	142082211.9	261581041.8
4.1402	13237798.46	15742490.19	21725385.62	54410062.19	138422317.1	257815903.3
4.2418	14059427.26	16180427.86	23218095.36	54433028.76	132119909	251767721.8
4.318	14164269.32	17662946.18	22915195.47	56193638.81	133651938.6	248749859
4.3942	13619374.5	17910477.99	23295070.42	55271200.18	131765870	254522862.8
4.4958	13488353.97	17668688.4	23146625.98	52293305.99	129320570.9	253981416.8
4.572	12207688.14	16393336.48	23868594.02	50647320.28	131921077.2	255584107.8
4.6482	11381948.59	16094766.68	22453138.3	51121561.49	135088055.9	257568980.9
4.7498	12164099.12	16136879.74	20754379.98	53466340.73	134745430.7	253562576.9
4.826	11771064.78	17404020.49	20343004.72	53616046.43	131740396.3	246612107.4
4.9022	10336071	16100209.72	19890104.56	51438095.23	126617003.6	243883227.9
5.0038	10353404.34	16816764.91	21718455.47	53328433.54	126368340.2	255101839.6
5.08	10813319.77	17074041.71	23768679.08	51663243.16	133000015.3	255316320.3
5.1562	11851932.23	16696332.96	23641271.69	52590155.01	131933817	255642061.5
5.2578	12437073.41	16921442.64	23680360.17	53249684.28	135332497.1	251349223.1
5.334	12086329.31	16554708.25	22476552	52198400.18	136782898.7	250179409.9
5.4102	12384065.97	16311374.84	20249058.93	51397768.62	136156628.3	254377399.9
5.5118	11902906.26	16519449.82	21602385.53	54335123.69	132897961.1	254970360.7
5.588	12442773.37	16473587.83	23815014.7	56734567.15	134424484.5	255966364
5.6642	12199425.96	15234146.45	23849478.77	55512368.42	140151643.3	258135166.4
5.7658	11809219.4	14214553.32	22857638.82	58193286.02	143869492.7	259049653.7
5.842	11447118.42	14286271.34	24698284.52	59672278.55	149801658.6	261798783.2
5.9182	11025186.4	14543487.41	24213045.99	62768875.2	156881326.5	272066246.3
6.0198	11603949.1	14435445.27	23694548.37	63274628.85	164252801.1	280763470
6.096	14147413.55	17043060.29	24006181	65458207.96	171862052.5	302367750.3
6.1722	14099991.01	17946092.93	26133903.79	60494256.29	175015041.4	308396279.6
6.2738	12243017.16	17182200.43	23712211.63	59174790.8	176757335.5	308081543.8
6.35	11621313.63	16917140.51	23454834.69	60932575.87	186519480	325525576.6
6.4262	12727830.11	16214236.8	21631834.32	62045711.07	189855811.4	352015255.5
6.5278	11271828.09	15639990.62	23968812.64	64590491.08	202819496.9	368532004.7
6.604	10193442.28	15472530.23	24355336.77	69079342.67	221998000.3	396751473.3
6.6802	11762522.99	15617946.56	24906800.92	73374026.52	246420012.6	432369594.2
6.7818	11397031.03	14536912.95	24441420.56	74306523.07	264675397.8	462042346.6
6.858	12756056.99	15582162.21	24370697.76	76901679.7	284749646.2	502750425.7
6.9342	11856488.42	17591746.54	25588457.46	82049208.27	310684200.4	561644250.2
7.0358	11067567.36	16493938.72	24239995.02	87864340.78	348197171.7	626180568.6
7.112	10042605.44	16225697.82	24329832.47	94382509.41	391308010.6	697637850
7.1882	12245011.6	16813897.24	25786489.29	102064695.2	427193441.3	749341794.8
7.2898	13711303.19	17862228.35	27189675.95	105932405.6	447973063.9	796312015.6
7.366	13537733.58	16448938.23	26697795.85	111206024.4	475197565.5	837077839.4
7.4422	14185125.32	15101968.2	27547381.83	110870714.8	489332102.2	856111160.5
7.5438	14081708.47	15811499.67	26909224.93	111715471	495744351.8	872073682.7
7.62	14939497.19	16502824.51	27306078.04	112221340.8	505840584.6	883052153.7
7.6962	12865268.56	14519762.46	27210044.95	112938433.3	520954374	892310150.9
7.7978	12558492.53	13937178.77	29127329.94	116998838.8	521370914.6	869825875.2
7.874	12312540.73	14214553.32	29681620.12	116149811.2	505612819.2	830086995.7
7.9502	12293164.62	14397720.15	27864198.69	115883207.7	495770022.5	808645712.1
8.0518	14050000.81	13958028.07	26454163.04	119112716.6	491606106	808117608.1
8.128	13585118.42	14118845.38	26905152.8	116328474.9	492422281.6	802672282
8.2042	12333627.1	15095388.55	25492074.77	109897594.4	478000273.1	767065922.8
8.3058	12604101.35	15380086.17	24950019.88	104869219.3	458387673.5	715325746.6
8.382	11710704.98	14123130.53	24116849.19	102419324.4	428976102.6	666306598
8.4582	12166378.21	14034861.62	23844555.23	96605591.62	401619553	609769201
8.5598	12215950.41	14493180.02	22856771.17	96209247	367459405.9	552971879.2
8.636	12021670.09	17469460.62	24266945.06	94771822.01	342900295.6	513834783.6
8.7122	12555927.13	15284220.41	23177874.87	93325687.51	313343026	469318606.7
8.8138	12915175.03	15561551.25	24296214.55	87495686.26	291946768.5	428245239.8
8.89	12726404.54	16724431.92	26482069.02	81040773.9	269896724	401159226.1
8.9662	12923730.78	16503111.15	25466820.02	78518811.41	254590519.6	379208374.3
9.0678	13096864.36	16431454.73	27959154.66	81019466.1	254200298.1	366208049.7
9.144	13512044.33	15553249.78	26680349.21	81866296.28	241208013.5	353108700
9.2202	11695900.54	16499958.11	27433269.02	80014309.62	228637591.1	340253276.5
9.3218	11158311	16437473.59	26907770.59	79004579.21	217745279.1	335427614.3
9.398	12671379.74	17120803.27	26766132.65	77121082.57	206572810.7	330935904.7
9.4742	12728400.34	18510713.71	27358756.22	74809412.49	208439990.1	322467222.7
9.5758	11501478.65	16170686.6	25084624.58	75989862.06	209926716.1	322081612.9
9.652	11596263.3	15910014.47	23881627.43	74887718.9	208777120.2	316816512
9.7282	11817192.26	15918606.53	24355336.77	71435856.54	205261957	307481990.9
9.8298	12136180.76	17038470.57	23752751.91	71719232.97	205130915.6	297255247.3
9.906	13020417.94	16554421.59	25609942.12	72982140.72	202193998.7	298191571.5
9.9822	11924265.19	16097631.44	26828077.61	73495292.92	196466244.8	291911190.1
10.0838	11516279.02	17019825.12	27470237.25	76541240.11	199579539.1	292607897.7
10.16	13217826.33	17152361.9	28655398.52	79336834.43	202159161.2	295072038.1
10.2362	12822209.24	16292175.41	28981458.76	78854285.11	202660966.7	297195989.8
10.3378	12210537.19	14584650.67	28140946.09	78068940.94	200473008.4	299441612
10.414	13225529.8	15249597.46	29017048.58	74064984.79	198828378.6	299691263.2
10.4902	13300286.33	15159757.39	26978745.56	73724233.77	198971906.7	298777195.9
10.5918	13380472.94	15983909.57	26968273.4	78053024.1	200829870.2	293136436.1
10.668	13760127.32	16383592.29	28731213.21	80353906.09	196501563.3	294107579.2
10.7442	13708448.08	16492218.9	29153298.13	78257472.33	195219809.9	293157322.4
10.8458	12310546.11	16870965.97	28056162.59	77679856.86	199469890	292195040.5
10.922	13076040.45	15561551.25	28181738.98	82200780.19	196378137.3	303593682.2
10.9982	12330777.55	16945821.86	29197650.48	81767486.13	205696828.8	307018136.8
11.0998	13487212.28	16073854.32	27986828.25	82874284.88	213342991.9	308448399.4
11.176	14233125.02	16776045.15	26415794.09	84682425.37	207315766.6	313476813.4
11.2522	13864925	14596371.2	25160641.05	81543565.21	206295577.2	311673490.9
11.3538	14207696.2	16090756.04	26786489.55	80676432.22	220837862	319211923.1
11.43	14380287.26	18470183.96	26766132.65	83878612.79	221178332.6	326594713.7
11.5062	13280027.1	16735041	26403876.88	84115826.34	227251156.7	336414725.3
11.6078	12229341.2	16118544.5	25951751.5	88380954.08	239396093.3	345829214
11.684	11958725.62	15551818.5	27093367.58	91240665.37	248498253.4	360267641.2
11.7602	12825345.93	15041609.3	27995858.81	95687825.17	268370788.3	376009661.5
11.8618	12976493.52	15444194.7	28156388.84	97621242.6	279004551.8	387823644
11.938	12703880.92	16356653.17	31254007.51	97277521.67	282586741.6	386763553.5
12.0142	12260397.41	16031172.11	32123093.84	102279709.5	288114564.1	403141278.2
12.1158	11710704.98	15936936.6	30308523.68	101951249.2	305293181.3	421366133.9
12.192	11244229.52	15577009.41	28173871.6	107700147.7	319515990.6	443921525.9
12.2682	11037985.75	15676064.19	26709717.97	118370328.8	343580572.2	469331585.8
12.3698	11460210.03	16285584.68	27337218.82	128539803.4	372058585.3	510656083.8
12.446	10581619.07	16390183.93	29270896.25	134837635	397869627.2	562986487.6
12.5222	11933663.32	16346336.34	30346810.06	141363366.7	429667376.9	632028838.6
12.6238	12413989.03	17378190.52	31661479.96	150209056.8	469894353.6	697662993.7
12.7	11800107.66	16660207.37	30238678.23	155691765	504583107.2	745762899.9
12.7762	12586997.7	17013801.31	30357916.42	159940374.6	537044396.8	784266602.8
12.8778	13583691.12	19049030.37	32395925.69	167347933.1	567430591.9	817757840.5
12.954	13243504.88	17265410.69	30360254.62	179844435	603745286.2	859091309.6
13.0302	14524050.04	17877736.81	32744516.27	190787612.6	637662405.3	904440261.3
13.1318	13473226.8	18627429.32	33505319.84	192579489.6	666712291.8	914424485.3
13.208	12573030.03	18922466.23	36658643.95	190327175.7	675495250.2	916552229
13.2842	13026122.61	18876448.5	37620516.24	198799895.1	679458485.2	937120247.2
13.3858	12738949.66	16522889.59	37394980.33	205942906.4	698000605.4	931308203.6
13.462	13072332.14	17893245.6	36065934.3	201651073.4	685037354.9	904695949.7
13.5382	12771168.81	17460849.73	34976107.65	196929879.5	660565919.7	876672272.7
13.6398	12996744.05	18194010.97	33630681.99	192457756.1	653845973.3	865728525.6
13.716	13275176.39	18574818.68	36892207.43	194487265.3	652621593.6	871157372.1
13.7922	13290299.32	16933775.55	39058346	193577971.8	640595014.2	841123071.6
13.8938	14898313.28	16966186.33	35882708.9	180015601.5	591094120.4	784106444.6
13.97	15265048.82	18334526.76	34125004.48	168801117.7	557034701	754874526.3
14.0462	13538875.35	18452363.1	33377925.04	168254584.2	554940301.7	731113403.2
14.1478	12366682.67	18341711.34	34088865.98	159111716.1	516394287.7	671401199.3
14.224	11383940.59	17633661.59	32494416.85	145844901.4	474118662.2	600363494.6
14.3002	11465902.11	17448794.66	32721643.06	134121491.9	435745853.1	536021139.1
14.4018	11701309.82	17202858.62	33060417.21	129333267.5	395335820.1	481958710.4
14.478	12406009.42	15897699.37	31322488.82	128542807.4	373128690.6	451499185.3
14.5542	12174640.01	16186444.59	33884115.53	128263486.6	355527277.6	443020468.3
14.6558	12960236.47	15094816.41	34764339.96	127810516.6	346292185.1	437267930.1
14.732	12983053.49	16270397.58	32594680.69	124466932	334067818.4	423926476
14.8082	12504905.93	18162980.56	32485329.3	118468152	313406771.6	404580902.8
14.9098	13512329.77	17271149.68	30932467.14	118873742.1	300657960.3	390716414.5
14.986	12623200.92	17284349.56	30162703.48	114866903.8	296918686.6	372461967.4
15.0622	12040469.08	19330141.06	30072420.91	110160793.3	294051821	372612329.2
15.1638	11634123.79	18472770.9	30891809.45	108053869.4	288674925.7	367934814.7
15.24	10753041.84	16791243.1	30088781.95	107862533.8	277397618.2	367458959.6
15.3162	10621130.74	18774932.44	31961670.89	110491876.6	275667394.4	366548139.7
15.4178	11251342.45	18216422.66	33668559.18	115211533.3	279116516.1	364053775.4
15.494	11154612.75	17284349.56	30685923.97	112723626.5	275530622.6	359521209.1
15.5702	10727169.4	18470471.4	29279651.22	110591295.1	266946475.5	348857121.9
15.6718	11940783.2	17380486.48	30018665.83	106422416.8	261245074.7	340494290.4
15.748	11983788.81	17855910.19	32114011.01	103922875.4	255738790.6	337090378.6
15.8242	13548580.43	19100525.43	32264918.27	102765733	260663368.6	344680904.1
15.9258	14345136.99	18761992.34	32994703.04	104838809.2	268588722	343725204.9
16.002	14630676.31	16491645.63	31656502.25	105054618.4	269712699.7	341492807.6
16.0782	13939463.6	15463084.92	29519579.31	102378372.3	268928860	335610917.7
16.1798	15438470.49	17466303.28	31419368.86	106393888.9	275853134.9	347153886.3
16.256	17060558.89	19410725.55	34681708.69	111711879.8	276137642.5	346919307.8
16.3322	16496231.82	19248414.7	35071129.3	110626176.1	276104732.6	340787318.3
16.4338	14354281.6	17629929.33	35631807.2	112925680.6	278773823.6	346440318
16.51	13661911.44	18147178.56	32588816.93	113858837	279660036.8	348092394.2
16.5862	12676511.41	17523424.57	30066285.62	113984567.3	278986026.8	343229297.4
16.6878	12293164.62	17418083.87	31513334.55	116496338.9	285202286.9	348800759.9
16.764	11736044.08	17111335.96	32314446.22	116302855.1	288686739.7	346070903.9
16.8402	11961858.47	17226960.6	32809620.95	115430000	286789259.3	352678969.8
16.9418	11677680.11	16512570.33	34651716.78	119600787.8	290302325.1	364466863.8
17.018	12549086.08	17418944.9	34198168.49	120714301.2	303822574.6	375503329.8
17.0942	13655630.66	18136835.62	36274255.34	125033534.4	306862881.1	378649598.4
17.1958	13840651.68	18380796.75	35023175.62	122185527.9	307345390.1	376438737.7
17.272	13701024.85	19974209.21	32696424.73	123165276.7	308715302.4	378198222.9
17.3482	14189125.17	19420511.44	35350677.7	135696946.4	320504953.5	389645113.4
17.4498	14515760.74	19408423.01	37073920.41	137114620.7	332465285.7	395423772.6
17.526	14263126.48	19162669.7	36735015.57	135486407	337354232.9	402128365.1
17.6022	14521191.65	17680747.21	36428693.53	139075477.4	351970967.3	422516092.8
17.7038	12740090.13	18006412.63	35681862.74	149262794.4	368147380.6	458660548.3
17.78	13248640.71	17554139.94	34728169.23	154014663.7	387496310.1	487759738.9
17.8562	13161907.37	17254793.66	36236535.03	161087007.2	403742508	516476661.7
17.9578	12990754.4	17559594.21	35686279.58	163669960.2	420346375.5	548977441.1
18.034	13393029.67	18449488.81	35843536.54	168903085.7	453703593.9	587340075.9
18.1102	12716995.85	18544346.53	36335260.35	178901544.7	485035457.5	633949523.2
18.2118	12465003.66	17153222.61	34819922.93	187960897.1	523147720.3	690465803.6
18.288	12684779.17	18642667.02	37176301.7	200099480.5	573266745.9	748349683.8
18.3642	12268945.23	17909903.57	39274638.48	220867136.1	626873446.4	808897312.2
18.4658	13090018.07	19007319.24	38142117.61	239000340.9	668855653.9	857920300.6
18.542	13662196.94	19346545.02	39693205.49	244448213.6	706582226.8	885166591.9
18.6182	13684751.13	19733730.97	43199581.72	248600750.1	710644189.7	909121425.5
18.7198	13263763.07	17597775.26	42971994.59	249491921.1	716951915.9	917344429.2
18.796	12184041.47	16233147.58	41640636.47	252078030.9	735249119.5	930075111.6
18.8722	13174174.93	17989752.39	42918752.54	254855724.9	755472374.9	931763279.4
18.9738	14165126.41	18318720.94	41869288.78	254167071.3	748097184.8	913988390.4
19.05	14555778.97	18194872.94	41552164.52	251108117.6	747029171.1	908641641.4
19.1262	14366284.09	19175617.1	44686463.82	245548016.9	737470499.1	897891422
19.2278	13890912.66	19743233.35	43911068.28	247589929	724932685.2	886631925.1
19.304	12838748.27	18690682.26	41749608.46	240279644.2	702380525.5	863887819.8
19.3802	12476974.1	18548946.02	39636060	236982330.6	678783519.6	832933213
19.4818	12772879.6	17946380.16	38646948.43	232038691.4	664117383.4	813665526.5
19.558	14161126.69	18089145.14	39855487.88	222298351.8	652096876.6	789216482.5
19.6342	13191578.1	17935752.93	41071992.87	214868602.8	627032505.5	747170106.5
19.7358	13080319.28	15940373.54	40459333.67	203019172.1	581741367.5	696943495.2
19.812	13077181.47	16203922.04	38489668.05	195450686.3	528351281.7	645475000.2
19.8882	13507762.88	16343184	38339515.11	181126231.7	488167099.6	585305900.2
19.9898	12435078.43	15725024.13	37880088.2	169345921.3	461692225	546388129.3
20.066	13567991	16915419.66	35727504.66	164012344.1	432538448	509317770.8
20.1422	14028863.16	17986018.25	37077755.76	159692553.4	408308454	480015276.5
20.2438	14245696.9	19846040.01	37529289.66	158821459.7	385647779.4	460327167.8
20.32	14001727.91	19694858.9	38332422.05	158266593.1	369343793.4	445482009.6
20.3962	14377715.23	19922650.73	39966263.65	156535827.2	366249495.4	432622886.5
20.4978	12529988.52	19899321.02	39290027.02	148512918.8	362290655.6	426630339.3
20.574	12844451.48	19342803.73	40082981.7	145083665.2	357131758.5	422239495.9
20.6502	14086279.06	17969358.49	40197051.88	140858165.5	353318593.8	414420547.9
20.7518	14965238.35	18910098.67	39813729.24	137795723.6	342351078.8	401478138.5
20.828	14854272.03	18525661.43	40351445.75	141139734.5	331121685.2	389759049.9
20.9042	14009439.93	18030254.69	40173051.19	141335197	331139238	385029872.5
21.0058	13884344.26	16915132.86	38295775.66	141030826.3	327221830.3	389081135.6
21.082	13692459.69	16511710.4	38312029.88	136460425.4	317114678.2	391949538.7
21.1582	14431729.83	18315847.19	36250090.54	130649841.8	305075107.3	392503392.3
21.2598	15821522.35	20748036.02	36666015.38	131353031.3	302307721.3	397569070.3
21.336	13508048.31	19591786.24	34534995.48	129436518.4	302110276.3	379300180.9
21.4122	12074080.63	17502470	35380698.85	128998883.6	307914009.9	374606246.6
21.5138	11010396.32	17257663.11	38258835.63	132349317	307755258.2	372110624.3
21.59	11926543.51	17778660.85	38507995.95	130504261.8	304011291.3	365340811.7
21.6662	13049227	18589767.75	37352183.73	124221955.5	301053049	366372952.5
21.7678	13050082.73	17812833.31	35638873.66	121917459.5	298618489.3	362452608.9
21.844	14010011.19	17281480	32898489.58	123891793.2	301477684.8	363966646.9
21.9202	14311988.74	16654473.32	34362741.32	125938114.1	310167212.8	357847470.6
22.0218	14249411.37	16545248.5	36482636.82	125871256.1	312435166	355637351.5
22.098	13321402.21	17310463.07	35645056.86	127025293.6	301826400.1	350258600.7
22.1742	14253125.85	19305391.94	36761850.77	126607681.5	298573150	347571312.8
22.2758	14539199.71	20533816.31	39907615.53	130566506.4	306067898.6	355533001.1
22.352	13965739.61	21226010.47	39966856.08	127970259.6	317943180.3	362285331.6
22.4282	13931181.14	18529973.34	39954415.16	127657808.1	323311081.3	362259599.5
22.5298	13695029.23	18763142.56	40130089.01	132846939.1	325560030.5	366579347.2
22.606	14187982.35	18678893.79	36647144.68	130843991.5	323826708.1	369868544.3
22.6822	13792107.53	20312744.75	35303293.94	136269231.6	324252598.1	376205244.1
22.7838	13478078.87	20722084.03	35688929.69	141048128.5	326653060.6	391855046.1
22.86	13695885.74	20337240.82	36773056.97	146120441.5	334852998.5	404453907.8
22.9362	13433269.8	18661930.23	38098685.62	147309085.8	343989340.7	413029987.5
23.0378	13184445.6	19605317.27	36333492.01	146719661.7	349226841.7	418006156.3
23.114	13813523.65	20302370.2	35750768.43	151425660.4	359088771.9	425821815.4
23.1902	14324562.03	20917035.5	38688639.42	157093618	371020687.3	441954029
23.2918	13533166.54	20458292.61	41988988.97	170884244	384377823.1	456711228.6
23.368	13043807.39	18670555.72	42430239.44	181203377.1	402388680	474913285.3
23.4442	14055713.8	16061536.37	42101281.66	184891545.9	419934627.9	501863309.8
23.5458	14148270.62	16120263.41	42757860.51	189910699.3	437325798.5	530348609.9
23.622	13393600.44	15220412.49	42500983.48	194958473	465207328.5	569276473.8
23.6982	13267757.71	16268105.22	44538889.77	211983206.8	506726741.3	612771900.3
23.7998	13892626.17	18544921.47	45990001.19	220891532	556113749.7	670038878.3
23.876	13854358.86	19030907.3	46233779.97	227941428.5	602479069.1	717384787.8
23.9522	15863905.54	21018858.34	46107996.58	232544923	627328386.7	759602657.8
24.0538	18321019.94	23314749.59	48814321.41	242510036.9	656975881.1	797035132.5
24.13	16044921.8	19101388.51	46365263.43	251765383.2	682013485.5	824636129
24.2062	15324282.13	18415285.65	46826541	269081270.9	712840789.9	858782226
24.3078	14163126.54	19799098.43	49342878.29	286984385.3	744902241.5	892215570.4
24.384	14421155.21	19512620.48	48033291.53	288653742.5	762747356.5	908345493.4
24.4602	14966096.4	18970212.77	46468674.03	290358653.1	770386502.4	910583329.9
24.5618	15709276.41	19253594.26	46352412.86	290417434.1	768191576.5	903136147.6
24.638	14317418.09	18749052.48	45802741.7	290447642.6	758110580.4	898823396.5
24.7142	14302558.92	18564182.02	45578810.79	286389798.4	745747113.9	898015138.7
24.8158	12913463.89	19135624.76	46596014.92	286114796.5	741005391.7	897034069.6
24.892	12351294.54	20033261.24	48310421.75	286339828.3	727588439.3	873770401.8
24.9682	13766409.03	19459080.64	46656106.08	273255308.6	707733484.9	831106274.9
25.0698	13078893	18747039.63	44804842.99	259463803.5	678155263.1	802217003.3
25.146	13122823.79	18930807.26	44699284.81	255041184.5	653835728.9	774602568.1
25.2222	13583691.12	20105282.55	44872539.54	246377029.7	625383260.4	731531965.5
25.3238	12813084.43	20829358.39	45391060.88	239944935.3	595406005.3	685120579.5
25.4	12396320.02	20142448.4	45568063.85	230896067.9	559165943.9	638725295.7
25.4762	13162477.95	19710119.53	46014793.56	225943366.5	530296976.2	592618770.8
25.5778	13339950.46	21101077.24	45215294.75	209556535	494955061.1	543675612.8
25.654	13691032.17	21279683.68	44130907.58	195687449.5	457503478.2	510802119.2
25.7302	13228097.64	19183097.93	42156840.33	190113672.7	436251968.4	498304570
25.8318	14382573.51	18935984.5	41374956.4	185922805.4	414601632.7	470366001.2
25.908	14179125.58	19107142.39	41652512.73	183673502.6	398037262.5	453393895.2
25.9842	13495204.11	18644392.06	40897275.55	176841869.6	389034953.7	435633206.9
26.0858	12258402.94	17284923.47	40018103.08	171465773.5	381034073.5	426443986.6
26.162	12839603.75	18287110.34	39994108.37	171895584.8	373603110.2	422595339.3
26.2382	12554501.9	19142817.46	38235786.02	167005139.8	369688223.9	421070461.6
26.3398	13851217.61	18195734.92	41917107.07	164461163.8	360775505.9	414437008.7
26.416	15306254.08	17598923.6	41312929.01	159464613.5	352834333.1	406318295
26.4922	16461836.17	17739895.77	40394124.76	149765631.2	353970990.3	403462286.9
26.5938	15428167.02	17270288.83	39398051.96	153195733.5	352803170.5	398556529.9
26.67	14920048.93	17649452.15	37937980.5	153369447	347134263	396573472.4
26.7462	12453888.43	16969341.44	40547078.62	152895617.9	340870873.1	385504306.8
26.8478	13264333.73	18066162.92	41987503.74	153644572.7	335614790.7	384188167.6
26.924	13128244.01	17985731.01	40564569.6	152128111.8	334311418.9	389735254.7
27.0002	13638501.54	18490592.27	41694081.17	154679062	332067472.4	388393225.8
27.1018	12949683.85	19401803.25	41389499.48	151494088.8	327556024	382453577.9
27.178	13143934.36	20244448.42	41236366.68	148408788.8	320732491.2	382767716.3
27.2542	13759270.73	18870984.09	39651160.18	145403286.2	321268584.8	384498368.6
27.3558	14374857.43	17401437.45	39153317.32	145428192.9	323561005.1	382664655.8
27.432	14967812.51	16130003.97	40541742.48	146190110.3	323463827.4	381745810.5
27.5082	14406865.45	17622751.95	42938383.23	147223584.6	320116417.5	377397696.8
27.6098	13050367.98	17925125.86	45833500.29	146542648.7	319099192	379775646.6
27.686	12810518.09	18283087.28	47026030.76	149479186.8	327134466.8	383305004.3
27.7622	14360282.82	17195685.57	44820051.79	153101999.5	325900389.9	381905462.8
27.8638	16032031.45	15172345.75	43223385.83	146290526.3	322555386.3	379706414.5
27.94	14445734.28	14952367.65	40155273.43	147160661.8	325381820.8	380817944.9
28.0162	12378366.48	16389037.55	39404267.59	149207591.4	329101218.1	388175764.4
28.1178	12355853.95	16654473.32	41429865.48	155552098.8	340109651.8	391715618.9
28.194	13711874.21	17133713.45	39882143.59	162674405.6	348284495.8	396792520
28.2702	14150270.44	18544921.47	40641653.56	167114943.6	350197334.7	405827612.1
28.3718	14987548.11	18585168	40624160.71	172633304.8	356520203	409063199.9
28.448	13870636.49	19023715.74	41132516.05	172611399.9	357487776.7	422938029.2
28.5242	13638501.54	19297909.82	43062425.85	170101323.1	365976346.5	438457376.7
28.6258	13758985.2	19530467.99	44245619.96	174454963.1	376180906.6	447172348.6
28.702	13420712.35	19436917.49	43717498.31	177995350.8	386315800.2	455454772
28.7782	14013438.78	19576240.27	44893118.16	186974836	402367796.3	467303541.7
28.8798	13252064.61	19864759.91	46299219.89	195510688.8	419241230.9	487569358.1
28.956	14606090.81	18663080.29	46724275.23	205108096	445104529.1	509482353
29.0322	14438874.92	19578831.24	49391493.69	210373381.2	463531957.4	544036736.7
29.1338	15242730.3	19545725.09	49088750.89	219000216.5	488840648.5	593594296.7
29.21	14870286.71	17879747.19	50304688.3	233740570.4	524699698.7	646674709.1
29.2862	15279642.07	17996933.48	52437044.12	250474723.7	570769546.1	703986844.7
29.3878	14549204.39	19250716.72	52141763.89	262965775.9	619604007.6	750270089.3
29.464	13879774.97	18794486.81	51221742.12	272422587.7	660175368	803591034.9
29.5402	14713015.36	20144465.21	52850638.24	282075277.2	701033918.8	845875209.5
29.6418	14773918.12	18767168.35	54255056.81	295077784.7	738216776.1	886345130.3
29.718	14141699.83	20724967.54	55794791.17	308989381.8	779036486.1	921024938.1
29.7942	14077709.23	20754091.62	58324826.44	315446616.5	795698876.8	936148392.1
29.8958	12633178.52	20372401.35	54782451.83	318934977.4	801667039.4	939756745.5
29.972	12351009.58	19689100.26	54799383.17	321923605.1	805267565.1	944654890.2
30.0482	12761759.53	19611651.04	54186176.13	322108727.1	810177805.6	953826531.7
30.1498	13728719.6	19408710.83	57769965.98	322382034.7	811371758.1	950807670.3
30.226	14817382.45	18254064.41	58255863.49	320706266.3	818635076.7	940963313.1
30.3022	13899194.64	19861591.89	58044154.58	322914492	823222319.4	926887854
30.4038	14928914.98	20155125.57	57805182.66	319583998.2	816165407	915147847
30.48	14442304.6	19278629.33	56047339.01	317890058	800789328.8	902373319.3
30.5562	13734429.99	19589771	56685154.78	318275901.6	783121477	892644247.4
30.6578	13586260.26	20272976.47	56687882.98	315073388	763739436.3	879898590.1
30.734	13652775.78	19360934.77	54268048.19	307439092.6	744482354.1	857580956.9
30.8102	14754474.41	18530260.8	54386491.99	290570120.6	712775743.6	812132090.8
30.9118	15022444.28	18555845.3	53504066.07	279378764.2	669341260.7	757732063.3
30.988	14693287.42	19893560.72	53936085.39	272837445.4	621968397.8	711552090.3
31.0642	14150841.81	19748704.48	53895921.82	261735663.9	587890904.5	666576839.5
31.1658	15249025.2	20932899.29	53233694.1	250773646.9	554723029.7	627602623.5
31.242	16677409.8	21737513.54	53573183.98	236617588.4	525984418.8	587850823.7
31.3182	16571908.12	21844363.7	53318476.27	226781849	491073619.2	554566383.6
31.4198	15605636.54	22537257.77	51896290.63	224606004	477813870.6	536866454.4
31.496	15225562.69	22346774.65	50245795.94	215624100.6	461545678.6	523325264.5
31.5722	14439446.53	21434377.55	51165783.67	215322860.3	445586135.7	514506351.4
31.6738	15097677.12	21731449.55	52448194.8	203452094.9	436428283.4	503778156.5
31.75	14082565.45	19810905.53	49637021.24	200515823.4	418039208.4	487918588.6
31.8262	14140271.4	19870231.97	48745955.15	195798399.6	412346533.1	478536512.7
31.9278	14903461.14	20992608	49807859.04	194424434.4	415835381.6	470756889.5
32.004	14603517.96	19863319.9	50038208.51	190339460.2	415769909.8	468312774.8
32.0802	14353138.52	19614530.04	51037937.8	185832624.4	408237451.5	464871417.1
32.1818	13559427.45	20363755.16	54301887.31	187406334.5	403838723.4	461228900.3
32.258	14191125.1	20514790.5	54900677.05	183591817	397234928.4	456440402.8
32.3342	14200553.44	21806531.13	55492999.39	186752160.9	392324855.3	460293054.6
32.4358	16036614.66	21206100.47	54945129.86	191970283.8	395231761.9	458096629.5
32.512	15473961.35	22007557.77	55246694.46	181566347.2	393279914.1	444310184.5
32.5882	15809208.79	22172522.94	53099752.39	178752339.1	379920010.4	440467731.2
32.6898	15776850.92	21996002.97	51728573.21	180490426.2	379784244.4	436676434.3
32.766	14845120.95	20721795.68	51673177.77	181203377.1	372616369.1	435097123.8
32.8422	14904033.12	20999819.53	50891769.9	184339483.2	370970056.4	436290022.6
32.9438	15190942.62	20227159.25	50183002.74	187062268.4	368388142	426014233.5
33.02	14460882.28	19309420.81	48638321.37	185673485.4	365927785.7	424867944.7
33.0962	15061346.95	21411575.41	49250758.06	192546156	367859803.7	430107942.4
33.1978	15853595.88	22428569.19	48700081.42	196611170	374577454.1	436608005.4
33.274	14384859.78	22097691.61	48642818.28	191612656	375460998.4	433932199.5
33.3502	14576646.51	20881271.16	48625130.58	185249390.3	378441277.5	437902270.9
33.4518	16528335.93	20651441.75	52415044.61	192492535.2	379429540.3	431418454.5
33.528	15664612.07	18271018.22	54295542.36	192510649.9	376673645.6	430832633.9
33.6042	15146883.15	19364388.35	54693871.1	196146992.4	379780624.2	440401438.9
33.7058	15204676	20533239.77	55829004.15	201154295	382683269.4	452706155.2
33.782	14515474.9	20996069.52	54312160.21	194092203.2	388736886	463062262.2
33.8582	14913184.97	21878443.61	55868366.21	196688012.9	398228026.1	475838767.9
33.9598	14768199.33	24946248.99	58223055.21	202246441.1	410848118.5	487683887.4
34.036	13762126.04	23284652.25	61696148.03	219182969.5	432803784	516250019.2
34.1122	14442590.4	21471035.7	60142084.34	227217490.6	448951736.8	531251315.7
34.2138	14612951.79	19818681.04	62698574.39	228879758.9	462269228.3	543568758.7
34.29	14966954.46	19923226.78	62754203.17	236245359.2	469812439.1	558038671.8
34.3662	14754474.41	19955774.46	60581716.31	245719788.5	482942317.9	576683605
34.4678	14897741.3	21148393.47	60312970.1	258593266.5	505596737.6	598335671.9
34.544	16107371.69	23510123.8	64400527.77	269819843.1	529460043.4	637958431.5
34.6202	16266672.49	25697339.12	69983565.58	283651503.4	569223290.5	679100878
34.7218	15345458.53	22082090.7	69410854.41	296425195.9	611450902.6	715622390.4
34.798	15932354.03	23265552.68	70196285.91	308355836.9	653537482.3	763383011.8
34.8742	15395826.56	26060688.66	72101159.43	324247926.2	696984326.8	812322954.9
34.9758	14410294.97	26068823.3	74612750.89	328985905.3	737338012.7	875386076.1
35.052	14518333.27	26861524.31	74169289.81	341645760.7	784544038.8	936936890
35.1282	14637251.64	24147850.96	74548451.13	362036027.6	826885249.2	1008561542
35.2298	15535788.38	23140260.64	74841106.94	376492837.7	872290520.8	1063748579
35.306	15154321.57	21207831.75	77932254.54	390859809.7	915207573.2	1113214121
35.3822	15702977.43	22231180.02	83295025.47	407122230.1	951377806.6	1133653249
35.4838	16847449.65	24818920.78	82642178.5	419116418.8	974266478.9	1158605779
35.56	15355188.44	25850382.26	84208341.29	422947049.1	988506235	1168058126
35.6362	15868201.28	26205964.11	82036029.57	434350786.6	999682967.6	1178023893
35.7378	17868546.57	26398354.34	81029493.22	441216149.6	1005970381	1175720668
35.814	16905094.68	25449403.47	79568532.45	439106068.3	995271870.2	1175232663
35.8902	16723858.46	26406492.84	81284917.32	443763680.1	997927094.8	1180770751
35.9918	18082824.95	26207417.01	85553942.9	448919993	1008426465	1193814567
36.068	18010721.38	24479973.24	82277676.35	445726773.4	998528537	1180598544
36.1442	16602868.94	26519278.69	81519107.36	441641460.3	982740246.6	1158427167
36.2458	16657340.34	24680016.87	87563965.25	427276911	971297008	1142555108
36.322	17145476.26	24821240.91	93961195.43	422447291.6	941284334.9	1114767071
36.3982	17112196.62	26387018.74	97271436.7	419648880.6	907738969.7	1068906765
36.4998	17918232.71	25632588.82	98299857.75	404178115.7	868955502.5	993330949.1
36.576	19110307.04	25822791.41	93978732.15	383863527.3	825054045	923390769.8
36.6522	18595517.48	26028441.53	87940560.6	360857890	778146901.1	857345806.4
36.7538	19139077.25	26602716.82	85241578.79	349737102	730687871.3	823812071.4
36.83	16889894.3	30499976.09	82428981.06	342518063.1	708279424.1	803570224.5
36.9062	17428703.34	30348271.41	83916045.97	338835372.8	684201130.2	783088115.4
37.0078	17068878.05	31085173.49	82114477.68	330719781.6	659663145	755089474.7
37.084	17155517.84	27995276.19	81422538.11	320455901.2	640621783.3	730628206.6
37.1602	17275453.96	27393974.2	84112365.12	321366361.6	630883942.2	709144618.3
37.2618	17028430.65	27405616.88	80519848.59	321366784.9	619617992.1	705752705.8
37.338	16993722.31	25546070.7	83005603.22	321219488.9	606616675.2	700086523.6
37.4142	17430425.43	23892923.25	84446289.87	323673048.8	598588425.5	693678973.8
37.5158	16510563.83	26963328.27	89652342.81	320481272.7	596117266.8	692792631.5
37.592	17032159.75	28664437.54	90821438.35	318809199.2	581826088.5	686040840.5
37.6682	18989484.88	29389973.12	97686609.08	321270277.8	563968473.3	677915909.7
37.7698	18846250.98	28692430.07	102681535.2	323677293.1	567617513.1	668877666.4
37.846	18362690.74	26489627.08	99803204.39	321385833.6	563334999.4	648349235.4
37.9222	19240357.68	27068637.92	97743649.19	322618971.4	562887407.4	648926611.3
38.0238	20132652.56	28974165.98	100943879.3	321956221	570133895.9	653332074
