# Supplementary material for: Optogenetic spatial patterning of cooperation in yeast populations
Source: Nat Commun. 2024 Jan 2;15:75. doi: 10.1038/s41467-023-44379-5 (PMC10761962; doi:10.1038/s41467-023-44379-5)
Supplement: Supplementary file 9 — Source Data [file 41467_2023_44379_MOESM9_ESM.zip › Fig7_CellDensityProfilesModel.csv]

x (mm)	CellDensity (CFU/mL) 0h	CellDensity (CFU/mL) 5h	CellDensity (CFU/mL) 10h	CellDensity (CFU/mL) 15h	CellDensity (CFU/mL) 20h	CellDensity (CFU/mL) 25h
-2.8	10000000	10747612.66	23690362.58	65984267.84	154734147.7	272332045.2
-2.7	10000000	10749006.58	23700902.26	66029881.18	154851275	272498456.1
-2.6	10000000	10753189.48	23732518.26	66166765.78	155203000.9	272997904.8
-2.5	10000000	10760164.75	23785201.54	66395054.59	155790360.9	273831043.7
-2.4	10000000	10769938.09	23858937.29	66714966.95	156615092.4	274998970.8
-2.3	10000000	10782517.59	23953705.28	67126805.06	157679651.9	276503247.2
-2.2	10000000	10797913.83	24069480.32	67630948.99	158987239.2	278345921
-2.1	10000000	10816139.97	24206232.79	68227850.12	160541829.6	280529558.6
-2	10000000	10837211.9	24363929.33	68918022.85	162348212.9	283057284.8
-1.9	10000000	10861148.36	24542533.41	69702034.56	164412041.1	285932831.2
-1.8	10000000	10887971.09	24742006	70580493.72	166739884.7	289160595.2
-1.7	10000000	10917704.94	24962306.18	71554036.02	169339298.3	292745711.7
-1.6	10000000	10950378.01	25203391.65	72623308.66	172218897	296694139.4
-1.5	10000000	10986021.71	25465219.18	73788952.71	175388444.2	301012766.5
-1.4	10000000	11024670.87	25747744.95	75051583.82	178858953.1	305709539.9
-1.3	10000000	11066363.74	26050924.69	76411771.36	182642802.6	310793625.8
-1.2	10000000	11111142.04	26374713.81	77870016.47	186753870.8	316275609.8
-1.1	10000000	11159050.9	26719067.21	79426729.28	191207687.8	322167749.8
-1	10000000	11210138.85	27083939.09	81082205.96	196021610.2	328484298.1
-0.9	10000000	11264457.64	27469282.53	82836606.22	201215020.2	335241913.7
-0.8	10000000	11322062.19	27875048.97	84689931.89	206809550.6	342460195.3
-0.7	10000000	11383010.32	28301187.52	86642007.35	212829338.1	350162373.2
-0.6	10000000	11447362.61	28747644.25	88692462.7	219301301.8	358376214.4
-0.5	10000000	11515182.11	29214361.29	90840720.28	226255445.8	367135209.5
-0.4	10000000	11586534.05	29701275.95	93085985.21	233725172.6	376480140.3
-0.3	10000000	11661485.51	30208319.72	95427240.7	241747590.1	386461156.7
-0.2	10000000	11740105.11	30735417.28	97863248.2	250363778.1	397140541.1
-0.1	10000000	11822462.57	31282485.52	100392552.8	259618956.9	408596403.4
0	10000000	11908628.35	31849432.57	103013493.8	269562473.4	420927638.9
0.1	10000000	11998673.17	32436156.82	105724219.9	280247472.5	434260606.8
0.2	10000000	12092667.62	33042546.04	108522708.7	291730066.8	448758156.9
0.3	10000000	12190681.64	33668476.58	111406790	304067755.1	464631867.7
0.4	10000000	12292784.11	34313812.61	114374171	317316776.8	482158678.1
0.5	10000000	12399042.28	34978405.5	117422463.8	331528063.9	501703516.1
0.6	10000000	12509521.35	35662093.27	120549212.9	346741515.1	523750073
0.7	10000000	12624283.97	36364700.14	123751922.4	362978541.7	548942511.4
0.8	10000000	12743389.73	37086036.23	127028081.9	380233313.5	578141536.1
0.9	10000000	12866894.71	37825897.38	130375189.6	398463891.5	612498544.4
1	10000000	12994851.01	38584065	133790773.9	417585340	653550629.7
1.1	10000000	13127306.31	39360306.12	137272409.9	437467567.3	703334876.6
1.2	10000000	13264303.43	40154373.5	140817734.2	457940443.9	764507890.1
1.3	10000000	13405879.94	40966005.84	144424455.4	478807181.4	840426331.4
1.4	10000000	13552067.79	41794928.06	148090361.2	499864234.6	935080981.6
1.5	10000000	13702892.97	42640851.7	151813322.8	520923271.6	1052668386
1.6	10000000	13828584.61	43342836.65	154884913.3	536991821.5	1120325355
1.7	10000000	13931119.36	43914216.05	157373969	549351005.1	1157403216
1.8	10000000	14012042.75	44365276.66	159332179.9	558699228.2	1174493480
1.9	10000000	14072535.37	44703808.87	160797913.6	565455897	1178116438
2	10000000	14113461.31	44935497.38	161798734.8	569881613.2	1172553331
2.1	10000000	14135402.54	45064192.73	162353061.2	572132435.9	1160631947
2.2	10000000	14138681.68	45092089.76	162471202.3	572285383.2	1144078080
2.3	10000000	14123374.9	45019829.2	162155921.1	570348639.7	1123660560
2.4	10000000	14089315.69	44846531.72	161402586.1	566261074.3	1099214077
2.5	10000000	14036090.11	44569767.76	160198930.3	559880901.9	1069558089
2.6	10000000	13963023.1	44185461.05	158524384.4	550958413.8	1032282573
2.7	10000000	13869155.22	43687718.61	156348890.6	539078340.6	983304308.2
2.8	10000000	13753208.5	43068573.24	153631015.9	523532405.4	915947836.1
2.9	10000000	13613539.37	42317616.55	150315031.5	502999230.6	818887899.1
3	10000000	13479756.71	41593710.06	147099893.6	482471502.6	739325869.4
3.1	10000000	13351947.93	40897894.9	143991146.7	462153689.9	673886866
3.2	10000000	13230200.62	40231220.43	140994558.7	442271925.8	619729306.3
3.3	10000000	13114602.52	39594739.57	138116107.8	423050438.7	574561165.7
3.4	10000000	13005241.47	38989503.55	135361963.5	404689718.9	536576054.5
3.5	10000000	12902205.25	38416556.1	132738461	387351343.3	504368235.5
3.6	10000000	12805581.27	37876927.06	130252068.8	371151492	476851136.9
3.7	10000000	12715456.24	37371625.5	127909347.7	356162265.1	453187727.2
3.8	10000000	12631915.64	36901632.36	125716901.2	342418202	432734152.8
3.9	10000000	12555043.18	36467892.8	123681317	329925135.1	414995382.7
4	10000000	12484920.05	36071308.2	121809098.8	318669149.7	399590829
4.1	10000000	12421624.17	35712728.12	120106588.9	308624347	386227911.7
4.2	10000000	12365229.33	35392942.15	118579882.7	299758894.5	374681808.6
4.3	10000000	12315804.29	35112672.02	117234736.3	292039362.9	364779964.5
4.4	10000000	12273411.81	34872563.91	116076469.3	285433602.9	356390243.4
4.5	10000000	12238107.8	34673181.39	115109865.4	279912501.3	349411872.1
4.6	10000000	12209940.37	34514998.87	114339076.2	275450942.1	343768536.4
4.7	10000000	12188949.06	34398396.02	113767529.6	272028249.2	339403157.3
4.8	10000000	12175164.14	34323653.1	113397850.2	269628323.4	336274003.7
4.9	10000000	12168606.07	34290947.42	113231793.2	268239632.8	334351899.7
5	10000000	12169285.09	34300351.1	113270198.5	267855168.2	333618359.9
5.1	10000000	12177201.04	34351830.03	113512965.6	268472438.3	334064544.8
5.2	10000000	12192343.37	34445244.26	113959052.3	270093548.1	335690980.3
5.3	10000000	12214691.27	34580349.68	114606496.6	272725381.4	338508022.6
5.4	10000000	12244214.12	34756800.95	115452461.5	276379878.1	342537091.5
5.5	10000000	12280871.97	34974155.69	116493299.6	281074376.3	347812735.8
5.6	10000000	12324616.27	35231879.71	117724633.2	286831951.4	354385640.7
5.7	10000000	12375390.6	35529353.11	119141446.9	293681645.2	362326744.6
5.8	10000000	12433131.61	35865877.28	120738187.4	301658423	371732706.9
5.9	10000000	12497769.88	36240682.3	122508865.9	310802620.4	382733055.9
6	10000000	12569230.85	36652934.94	124447159.3	321158556.8	395499463
6.1	10000000	12647435.72	37101746.74	126546507.4	332771895.1	410257729.1
6.2	10000000	12732302.3	37586182.24	128800202.5	345685259.2	427303238.8
6.3	10000000	12823745.77	38105267.14	131201470.8	359931637.3	447020836.7
6.4	10000000	12921679.37	38657996.2	133743543.8	375525306	469910290.3
6.5	10000000	13026015.03	39243340.82	136419719.4	392450546.3	496618703.3
6.6	10000000	13136663.77	39860256.3	139223413.3	410649382.3	527981346.1
6.7	10000000	13253536.16	40507688.47	142148200.6	430010900.2	565072236.3
6.8	10000000	13376542.56	41184579.87	145187849	450365941.3	609265083.9
6.9	10000000	13505593.3	41889875.32	148336343	471491236	662303254.3
7	10000000	13640598.76	42622526.88	151587902.2	493125383.2	726372778.2
7.1	10000000	13781469.4	43381498.23	154936992.8	514995288	804162255.1
7.2	10000000	13898816.72	44010897.78	157697542.2	531294304	854847156.7
7.3	10000000	13994307.79	44521247.27	159925776.2	543622635	887795824.2
7.4	10000000	14069249.12	44920692.25	161663894.1	552823254.9	908735620.5
7.5	10000000	14124634.69	45215372.95	162943013.1	559386267.4	921351203.3
7.6	10000000	14161181.54	45409690.11	163785094.2	563607090.8	928025320.2
7.7	10000000	14179354.77	45506488	164204186.4	565656739.9	930212571.2
7.8	10000000	14179383.44	45507169.32	164207176.5	565614416.2	928630794.3
7.9	10000000	14161268.31	45411751.1	163794143.5	563480603.4	923345517.9
8	10000000	14124781.94	45218865.65	162958363.6	559176953.2	913776049.3
8.1	10000000	14069460.95	44925706.8	161685964.9	552532964	898624779.1
8.2	10000000	13994590.29	44527917.31	159955189.4	543253172.2	875705160.6
8.3	10000000	13899178.28	44019408.9	157735162.5	530846703.4	841600317.4
8.4	10000000	13781921.31	43392100.46	154983986.2	514469224.9	790984072
8.5	10000000	13641155.95	42635552.8	151645821	492520595.8	715155099
8.6	10000000	13506268.66	41905585.66	148406310.7	470802335.2	652405050.7
8.7	10000000	13377350.3	41203253.17	145271050.2	449588340.1	600211610.5
8.8	10000000	13254491.9	40529620.92	142245877.1	429140334.2	556521320.4
8.9	10000000	13137784.6	39885761.35	139336859.6	409681446.3	519690726.9
9	10000000	13027319.59	39272748.46	136550277	391380328.3	488418694.2
9.1	10000000	12923187.9	38691652.01	133892594.4	374347110.8	461682411.8
9.2	10000000	12825480.13	38143530.95	131370429	358638753	438681721.5
9.3	10000000	12734286.06	37629426.43	128990507.8	344269720.2	418792765.6
9.4	10000000	12649694.13	37150354.26	126759616.2	331224223	401530383.9
9.5	10000000	12571790.81	36707296.94	124684536.3	319467485.4	386518099.1
9.6	10000000	12500659.98	36301195.36	122771976.1	308954822.8	373464406.7
9.7	10000000	12436382.01	35932940.42	121028488.4	299638260.5	362144167.6
9.8	10000000	12379033	35603364.43	119460381.2	291470951.7	352384064.6
9.9	10000000	12328683.78	35313232.76	118073621.8	284409860.5	344051264.4
10	10000000	12285399.02	35063235.69	116873735.4	278417192.6	337044597.4
10.1	10000000	12249236.26	34853980.81	115865703.2	273460987.5	331287717.7
10.2	10000000	12220245.03	34685985.99	115053861.8	269515196.8	326723829.5
10.3	10000000	12198466.07	34559673.19	114441810.8	266559482.7	323311670.9
10.4	10000000	12183930.57	34475363.36	114032330.8	264578903	321022525.5
10.5	10000000	12176659.65	34433272.41	113827316.9	263563594.4	319838100.4
10.6	10000000	12176663.99	34433508.44	113827733	263508526.3	319749158.8
10.7	10000000	12183943.59	34476070.4	114033586.5	264413369.7	320754839.9
10.8	10000000	12198487.78	34560848.07	114443928.7	266282501.6	322862631.1
10.9	10000000	12220275.46	34687623.49	115056877.4	269125147.1	326088993.4
11	10000000	12249275.44	34856073.7	115869663	272955641.9	330460668.1
11.1	10000000	12285447	35065774.8	116878693.6	277793775.8	336016731.9
11.2	10000000	12328740.6	35316207.09	118079636.8	283665149.9	342811505.8
11.3	10000000	12379098.72	35606761.29	119467512.2	290601440.7	350918474.9
11.4	10000000	12436456.68	35936745.53	121036791.7	298640414.4	360435439.5
11.5	10000000	12500743.66	36305393	122781501.8	307825461.7	371491196.6
11.6	10000000	12571883.56	36711870.1	124695325.5	318204337.3	384254151.3
11.7	10000000	12649796	37155284.85	126771699	329826690.2	398943375.4
11.8	10000000	12734397.11	37634695.38	129003901.8	342739890.3	415842776.5
11.9	10000000	12825600.4	38149118.41	131385138.3	356982653.3	435319200.7
12	10000000	12923317.43	38697537.52	133908609.3	372576132.1	457845465.4
12.1	10000000	13027458.4	39278911.08	136567574.5	389512625.8	484029473.9
12.2	10000000	13137932.71	39892179.84	139355403.9	407742970.1	514650641.5
12.3	10000000	13254649.31	40536273.91	142265620.7	427164995.1	550704758.4
12.4	10000000	13377516.98	41210119.25	145291935.3	447616790.9	593457890.2
12.5	10000000	13506444.57	41912643.55	148428270.9	468879063.3	644508515.8
12.6	10000000	13641341.05	42642781.47	151668782.3	490689539.4	705853907.3
12.7	10000000	13782115.51	43399479.22	155007869.3	512768784.3	779949808.4
12.8	10000000	13899383.45	44027000.83	157760159.3	529205477.1	829057645.3
12.9	10000000	13994808.5	44535786.77	159981523.3	541630663.2	861707426.1
13	10000000	14069694.54	44933921.56	161713890.9	550904007.2	883137910.4
13.1	10000000	14125033.54	45227499.07	162988172.4	557525012.3	896724556.4
13.2	10000000	14161540.98	45420884.41	163826168.6	561794401.2	904644031.7
13.3	10000000	14179680.73	45516894.26	164241803.8	563885942.3	908210577.1
13.4	10000000	14179680.85	45516909.93	164241866.7	563879810	908047746.5
13.5	10000000	14161541.37	45420931.82	163826359.4	561776047.9	904162178.4
13.6	10000000	14125034.2	45227579.5	162988497.1	557494554.7	895944189.7
13.7	10000000	14069695.49	44934037.21	161714360.1	550861595.7	882095358.5
13.8	10000000	13994809.78	44535940.92	159982152.5	541576419.5	860458717.9
13.9	10000000	13899385.09	44027198.08	157760970.1	529139423.5	827685667
14	10000000	13782117.58	43399725.8	155008890.4	512690824	778577771.2
14.1	10000000	13641343.62	42643085.72	151670051.3	490599785	704672516.7
14.2	10000000	13506447.72	41913012	148429807.7	468776880.3	643455168.7
14.3	10000000	13377520.77	41210558.92	145293759.8	447501614.6	592485731.7
14.4	10000000	13254653.83	40536792.29	142267751.4	427036257.2	549779591.7
14.5	10000000	13137938.07	39892784.9	139357858	407600036.8	513747915.6
14.6	10000000	13027464.69	39279611.27	136570367.4	389354755	483131722.8
14.7	10000000	12923324.78	38698341.69	133911754	372402445.8	456940269.5
14.8	10000000	12825608.94	38150035.86	131388645	356792115.9	434397625.3
14.9	10000000	12734406.98	37635735.72	129007777.5	342531286.3	414898201.2
15	10000000	12649807.34	37156458.01	126775947.5	329598597.9	397970629.8
15.1	10000000	12571896.56	36713186.24	124699947.1	317955098.8	383248883.2
15.2	10000000	12500758.49	36306862.42	122786493.5	307553151.9	370449413.2
15.3	10000000	12436473.55	35938378.61	121042148	298342812	359353175.8
15.4	10000000	12379117.82	35608568.36	119473225.4	290276002.8	349791556.1
15.5	10000000	12328762.18	35318198.33	118085698.1	283308991	341635376.6
15.6	10000000	12285471.27	35067960.14	116885094.5	277403652.6	334786334.7
15.7	10000000	12249302.66	34858462.68	115876396.6	272527942.2	329170354.7
15.8	10000000	12220305.9	34690225.15	115063940.3	268655883.5	324732459
15.9	10000000	12198521.7	34563670.81	114451322.2	265767307.3	321432860.2
16	10000000	12183981.27	34479121.88	114041318.4	263847497.5	319244056.5
16.1	10000000	12176705.73	34436795.43	113835818.6	262886848.5	318148772.5
16.2	10000000	12176705.74	34436800.71	113835780.1	262880604.7	318138639.3
16.3	10000000	12183981.31	34479137.7	114041203.9	263828720.5	319213548.9
16.4	10000000	12198521.77	34563697.11	114451134.8	265735861.2	321381651.2
16.5	10000000	12220306	34690261.79	115063685.1	268611543.4	324659993.3
16.6	10000000	12249302.8	34858509.51	115876080.3	272470398.1	329075832.2
16.7	10000000	12285471.43	35068016.93	116884725.2	277332515.2	334668686.2
16.8	10000000	12328762.37	35318264.84	118085285	283223803.6	341493231.1
16.9	10000000	12379118.05	35608644.29	119472778.3	290176259.4	349623196.6
17	10000000	12436473.8	35938463.63	121041677	298227986.9	359156481.8
17.1	10000000	12500758.78	36306956.18	122786008.7	307422743.8	370221785.8
17.2	10000000	12571896.88	36713288.33	124699458.1	317808695.9	382987147.5
17.3	10000000	12649807.7	37156568.03	126775463.6	329435968.4	397670907
17.4	10000000	12734407.36	37635853.22	129007307	342352499.4	414555742.2
17.5	10000000	12825609.36	38150160.38	131388195.2	356597693.7	434006590.8
17.6	10000000	12923325.23	38698472.76	133911331.3	372193538.6	456493442.4
17.7	10000000	13027465.19	39279748.41	136569977.1	389133318.9	482620129.6
17.8	10000000	13137938.6	39892927.63	139357504.1	407368972.3	513160334.4
17.9	10000000	13254654.4	40536940.1	142267437.1	426799450.7	549101919.1
18	10000000	13377521.38	41210711.33	145293487.3	447263816.6	591700191
18.1	10000000	13506448.36	41913168.54	148429578.2	468543377.8	642539363.7
18.2	10000000	13641344.3	42643245.89	151669865.2	490375886.7	703598406
18.3	10000000	13782118.3	43399889.13	155008747.5	512481255.6	777310795.5
18.4	10000000	13899385.86	44027366.09	157760867	528935830.8	826251282.7
18.5	10000000	13994810.61	44536115.15	159982088.8	541374007.5	858863048.6
18.6	10000000	14069696.38	44934219.26	161714337.3	550657335.3	880334791.1
18.7	10000000	14125035.17	45227771.11	162988518.5	557286410	894010556.9
18.8	10000000	14161542.44	45421134.93	163826429.8	561562587.4	902046260.9
18.9	10000000	14179682.03	45517126.71	164241992.7	563659975.7	905742178.6
19	10000000	14179682.03	45517127.23	164241993.6	563658880.5	905712688
19.1	10000000	14161542.44	45421136.51	163826432.5	561559309.2	901958993.3
19.2	10000000	14125035.18	45227773.79	162988523.1	557280967.9	893869230.9
19.3	10000000	14069696.39	44934223.12	161714344.1	550649753.7	880145987.5
19.4	10000000	13994810.61	44536120.31	159982098.2	541364304.9	858636905.3
19.5	10000000	13899385.87	44027372.72	157760879.5	528924008.2	826002782.7
19.6	10000000	13782118.31	43399897.43	155008763.6	512467294.1	777062200.5
19.7	10000000	13641344.31	42643256.16	151669885.7	490359810	703384191
19.8	10000000	13506448.37	41913181.02	148429602.6	468525079.8	642348305.6
19.9	10000000	13377521.39	41210726.28	145293514.6	447243203	591523861.3
20	10000000	13254654.42	40536957.79	142267466.4	426776425.1	548934151
20.1	10000000	13137938.62	39892948.35	139357533.7	407343425.1	512996692.8
20.2	10000000	13027465.21	39279772.48	136570004.9	389105120.2	482457456.6
20.3	10000000	12923325.26	38698500.52	133911354.9	372162533.5	456329492.7
20.4	10000000	12825609.4	38150192.17	131388211.4	356563698.6	433839750.4
20.5	10000000	12734407.4	37635889.41	129007312.2	342315298.7	414384817.8
20.6	10000000	12649807.74	37156609.01	126775453.4	329395309.2	397494969.6
20.7	10000000	12571896.93	36713334.49	124699427.7	317764283.3	382805417.7
20.8	10000000	12500758.84	36307007.92	122785952.6	307374234.8	370033550.6
20.9	10000000	12436473.87	35938521.37	121041589.4	298174984.9	358961034
21	10000000	12379118.13	35608708.44	119472653	290118309	349419791.2
21.1	10000000	12328762.46	35318335.8	118085115.9	283160386.2	341281053.3
21.2	10000000	12285471.54	35068095.11	116884506.2	277263045.3	334446828.7
21.3	10000000	12249302.92	34858595.3	115875805.6	272394219.9	328843277.6
21.4	10000000	12220306.14	34690355.56	115063349.8	268527929	324415600.6
21.5	10000000	12198521.93	34563799.21	114450735	265644007.7	321124144.7
21.6	10000000	12183981.49	34479248.46	114040736.7	263727748.5	318941507.5
21.7	10000000	12176705.94	34436920.42	113835244.5	262769556.4	317850484.9
21.8	10000000	12176705.95	34436924.33	113835215.1	262764686.5	317842756.2
21.9	10000000	12183981.51	34479260.18	114040649.5	263713103.3	318918241.3
22	10000000	12198521.97	34563818.69	114450592.1	265619481.2	321085098.1
22.1	10000000	12220306.2	34690382.7	115063155.2	268493346.2	324360361.5
22.2	10000000	12249303	34858629.98	115875564.3	272349339.2	328771253.3
22.3	10000000	12285471.64	35068137.18	116884224.2	277207563.8	334357229.4
22.4	10000000	12328762.58	35318385.07	118084800.1	283093949.2	341172869.2
22.5	10000000	12379118.27	35608764.68	119472310.9	290040524	349291762.7
22.6	10000000	12436474.03	35938584.34	121041228.5	298085444.9	358811613.1
22.7	10000000	12500759.02	36307077.36	122785580.6	307272552.9	369860850.1
22.8	10000000	12571897.13	36713410.1	124699051.9	317650143.4	382607146.9
22.9	10000000	12649807.97	37156690.48	126775080.7	329268536	397268350.2
23	10000000	12734407.65	37635976.42	129006948.9	342175951.6	414126475.4
23.1	10000000	12825609.66	38150284.37	131387863.1	356412189.2	433545573.6
23.2	10000000	12923325.55	38698597.57	133911026.4	371999760.9	455994450.1
23.3	10000000	13027465.53	39279874.02	136569700.1	388932608.4	482075361
23.4	10000000	13137938.96	39893054.02	139357255.9	407163429.8	512559898
23.5	10000000	13254654.78	40537067.22	142267218	426591965.7	548433172.1
23.6	10000000	13377521.78	41210839.12	145293297.3	447057968.9	590946911
23.7	10000000	13506448.79	41913296.89	148429417.3	468343177.6	641680762.2
23.8	10000000	13641344.75	42643374.72	151669732.8	490185365	702608059.3
23.9	10000000	13782118.78	43400018.32	155008643.1	512303981.7	776155726.9
24	10000000	13899386.37	44027497.06	157760788.8	528765341.9	824983609.1
24.1	10000000	13994811.15	44536249.25	159982037.2	541206558.3	857509182.3
24.2	10000000	14069696.98	44934357.85	161714313.9	550490571.5	878907243.6
24.3	10000000	14125035.82	45227915.59	162988526.3	557118766.8	892513987.2
24.4	10000000	14161543.15	45421286.79	163826472.9	561392975.6	900481150.8
24.5	10000000	14179682.81	45517287.62	164242076.1	563487591.4	904107467.7
24.6	10000000	14179682.9	45517299.07	164242123.8	563483067.2	904007983.7
24.7	10000000	14161543.42	45421321.43	163826617.5	561379435.8	900186709.6
24.8	10000000	14125036.28	45227974.34	162988772.6	557096299.6	892036946
24.9	10000000	14069697.65	44934442.33	161714669.9	550459291.5	878269386.4
25	10000000	13994812.05	44536361.86	159982515	541166561.3	856743925.5
25.1	10000000	13899387.53	44027641.15	157761405.3	528716654.5	824140195
25.2	10000000	13782120.24	43400198.41	155009420.6	512246549.6	775307394.1
25.3	10000000	13641346.57	42643596.91	151670701.2	490119302	701869182
25.4	10000000	13506451.02	41913565.93	148430592.9	468268032.3	641015710.8
25.5	10000000	13377524.48	41211160.11	145294696.4	446973340.8	590328544.2
25.6	10000000	13254658.01	40537445.63	142268856.3	426497452.1	547841378.4
25.7	10000000	13137942.79	39893495.63	139359148.5	407058580.7	511980049.8
25.8	10000000	13027470.05	39280384.98	136571860.9	388816895.5	481496932.8
25.9	10000000	12923330.85	38699184.32	133913467.7	371872557.8	455409879.1
26	10000000	12825615.84	38150953.65	131390595.4	356272756.2	432949361.1
26.1	10000000	12734414.8	37636735.23	129009980.6	342023419.8	413514498.1
26.2	10000000	12649816.23	37157546.04	126778418	329101888.3	396637342.6
26.3	10000000	12571906.63	36714369.78	124702698.4	317468192.7	381954317
26.4	10000000	12500769.89	36308148.65	122789537.7	307073920.4	369183597.8
26.5	10000000	12436486.44	35939774.79	121045495.5	297868538.8	358107325.7
26.6	10000000	12379132.37	35610081.78	119476885.3	289803522.1	348557668.2
26.7	10000000	12328778.56	35319836.23	118089678.4	282834783.9	340405932
26.8	10000000	12285489.68	35069729.62	116889402.6	276923912.6	333554078
26.9	10000000	12249323.29	34860370.63	115881039.8	272038617.7	327928129.7
27	10000000	12220328.96	34692278.15	115068926.5	268152705.6	323473086.7
27.1	10000000	12198547.42	34565875.05	114456660.9	265245807.9	320149047.1
27.2	10000000	12184009.87	34481483.04	114047021.2	263303020.5	317928322.6
27.3	10000000	12176737.44	34439318.63	113841900.1	262314558.2	316793390.9
27.4	10000000	12176740.82	34439490.41	113842258.2	262275492.7	316735581.4
27.5	10000000	12184019.99	34481997.61	114048100.3	263185613.4	317754426.3
27.6	10000000	12198564.31	34566730.14	114458475	265049430.9	319857649
27.7	10000000	12220352.64	34693469.99	115071497.6	267876324.2	323061787.5
27.8	10000000	12249353.79	34861894.02	115884396.7	271680815.4	327393482.7
27.9	10000000	12285527.03	35071577.94	116893578.4	276482933.1	332891498.5
28	10000000	12328822.81	35322001.56	118094708.7	282308601.7	339609574.4
28.1	10000000	12379183.58	35612554.96	119482805.2	289189954.5	347620266.6
28.2	10000000	12436544.65	35942545.53	121052337.7	297165418.9	357019989.1
28.3	10000000	12500835.17	36311205.61	122797330.2	306279351.6	367935549
28.4	10000000	12571979.02	36717700.7	124711462.7	316580913.7	380532559.2
28.5	10000000	12649895.78	37161137.83	126788167.6	328121775.3	395026233.3
28.6	10000000	12734501.58	37640574.14	129020720.3	340952147.8	411695200.5
28.7	10000000	12825709.87	38155025.33	131402320.6	355114619.3	430899137.8
28.8	10000000	12923432.18	38703473.96	133926164.2	370635406.5	453101183
28.9	10000000	13027578.7	39284877.44	136585505.6	387513072.4	478896241.7
29	10000000	13138058.79	39898175.55	139373709.3	405705636.3	509046389.9
29.1	10000000	13254781.35	40542297.5	142284293.3	425118319.7	544524492.5
29.2	10000000	13377655.15	41216168.43	145310962.9	445595618.6	586566700.1
29.3	10000000	13506588.99	41918715.26	148447636.3	466922139.1	636733255.6
29.4	10000000	13641491.8	42648871.97	151688464.4	488835595.9	696974186.1
29.5	10000000	13782272.65	43405584.17	155027842.6	511051941.4	769690247.8
29.6	10000000	13899548.67	44033183.66	157780644.1	527562448.7	817901339.2
29.7	10000000	13994983.59	44542108.14	160002749.4	540024881.3	849904933
29.8	10000000	14069881.48	44940441.93	161736100.7	549312711	870814612.2
29.9	10000000	14125234.56	45234280.92	163011626.7	555933325.1	883934648.9
30	10000000	14161758.62	45427994.42	163851153.9	560192221.3	891402574.5
30.1	10000000	14179917.91	45524405.61	164268641.2	562266058.5	894515834.8
30.2	10000000	14179941.02	45524904.81	164270923.1	562236546.2	893899356
30.3	10000000	14161828.6	45429504.47	163858060.5	560104078.8	889578209.3
30.4	10000000	14125353.37	45236839.88	163023344.9	555787659.7	880979495.4
30.5	10000000	14070052.49	44944115.7	161752954.5	549111117.6	866864090.4
30.6	10000000	13995211.8	44546994.39	160025220.2	539769083.3	845165775.1
30.7	10000000	13899841.01	44039417.95	157809402.3	527253863.3	812676593.3
30.8	10000000	13782638.44	43413349.03	155063794.9	510691443.3	764428627.7
30.9	10000000	13641943.36	42658409.95	151732822.2	488424960.4	692375167.4
31	10000000	13507136.91	41930216.2	148501278.1	466458638.6	632585419.1
31.1	10000000	13378311.09	41229834.95	145374816.1	445076999.5	582708112.7
31.2	10000000	13255558.11	40558344.88	142359331.8	424542459.8	540834649.6
31.3	10000000	13138970.38	39916831.35	139460949.2	405070255.7	505437466.5
31.4	10000000	13028640.39	39306381.01	136686000.6	386815531.7	475305119.2
31.5	10000000	12924660.52	38728075.63	134040999.8	369872569.3	449482755.4
31.6	10000000	12827122.76	38182985.41	131532607.2	354282734.6	427220947.2
31.7	10000000	12736118.25	37672161.68	129167586.4	340046718.9	407933264
31.8	10000000	12651736.82	37196629.1	126952751.4	327137405	391161862.4
31.9	10000000	12574066.35	36757377.4	124894904.3	315511132.3	376549973.2
32	10000000	12503192.03	36355352.89	123000763.2	305116443.1	363820108.1
32.1	10000000	12439195.53	35991449.73	121276880.8	295900260.9	352756903.1
32.2	10000000	12382154.14	35666501.19	119729554.5	287811882.2	343193665.5
32.3	10000000	12332139.83	35381271.05	118364729.8	280805303.8	335001853
32.4	10000000	12289218.25	35136445.3	117187899.6	274840380.9	328082866
32.5	10000000	12253447.81	34932624.37	116204001.9	269883224.8	322361665.2
32.6	10000000	12224878.75	34770316.11	115417320.5	265906147.3	317781839.4
32.7	10000000	12203552.34	34649929.52	114831392.1	262887374.7	314301840.3
32.8	10000000	12189500.12	34571769.7	114448925.1	260810681.7	311892174.5
32.9	10000000	12182743.36	34536033.88	114271733.9	259665049.5	310533401.9
33	10000000	12183292.69	34542808.89	114300692.4	259444413.4	310214840
33.1	10000000	12191147.84	34592069.93	114535709.9	260147542.8	310933907.7
33.2	10000000	12206297.66	34683680.87	114975731	261778074.7	312696080.4
33.3	10000000	12228720.36	34817395.93	115618758.5	264344709	315515453.3
33.4	10000000	12258383.84	34992862.81	116461900.1	267861556.5	319415942.3
33.5	10000000	12295246.26	35209627.08	117501433.8	272348613.8	324433180.7
33.6	10000000	12339256.79	35467137.69	118732890.6	277832317.8	330617211
33.7	10000000	12390356.39	35764753.61	120151148.1	284346098.1	338036112.5
33.8	10000000	12448478.74	36101751.17	121750532.9	291930800.9	346780764.6
33.9	10000000	12513551.16	36477332.12	123524924.6	300634790.7	356971015.9
34	10000000	12585495.57	36890632.12	125467859.5	310513446.6	368763617.4
34.1	10000000	12664229.45	37340729.44	127572630.5	321627652.7	382362384.1
34.2	10000000	12749666.69	37826653.83	129832378.4	334040757.3	398031180.6
34.3	10000000	12841718.41	38347395.19	132240176.7	347813371	416110469.2
34.4	10000000	12940293.7	38901912.08	134789104.6	362995379.9	437038326.1
34.5	10000000	13045300.22	39489139.89	137472311.1	379614792.4	461376982
34.6	10000000	13156644.72	40107998.45	140283068.2	397663719.3	489846064
34.7	10000000	13274233.47	40757399.24	143214814.1	417083029.9	523363710.5
34.8	10000000	13397972.53	41436251.84	146261188.2	437748968.4	563096460.9
34.9	10000000	13527767.96	42143469.9	149416056.7	459466641.7	610517974.8
35	10000000	13663525.95	42877976.34	152673531.4	481975604.8	667474585.3
35.1	10000000	13805152.82	43638707.91	156027982	504970465.5	736251097.4
35.2	10000000	13923451.13	44272143.79	158804124.7	521923473.8	781610214.1
35.3	10000000	14020099.22	44788740.44	161057840.3	534643263.7	811264672.5
35.4	10000000	14096420.17	45196656.31	162831335.3	544081520.8	830034266.6
35.5	10000000	14153430.27	45502115.19	164156056.3	550791268.7	841072367
35.6	10000000	14191875.23	45709670.21	165054607.7	555107032.3	846451151.4
35.7	10000000	14212256.16	45822389.8	165542009.6	557224776.9	847464692.8
35.8	10000000	14214846.88	45841980.26	165626482.3	557238714.7	844787801.5
35.9	10000000	14199703.5	45768854.07	165309859.8	555155795.3	838548151.6
36	10000000	14166667	45602149.26	164587681.1	550895078.9	828334212.4
36.1	10000000	14115358.75	45339701.38	163448970.5	544271929.8	813141276
36.2	10000000	14045169.14	44977966.5	161875674.5	534959660.7	791238779.5
36.3	10000000	13955238.45	44511890.1	159841679.7	522407520.3	759911680.8
36.4	10000000	13844429.3	43934712.86	157311261.3	505657744.4	714961191.5
36.5	10000000	13711289.3	43237699.82	154236684	482886225.9	649667645.9
36.6	10000000	13584880.05	42572926.14	151286200.7	460605505.9	595249924.9
36.7	10000000	13465355.31	41941761.68	148466917.5	439127215	549665592
36.8	10000000	13352868.93	41345572.12	145786135.6	418717834.1	511266728.8
36.9	10000000	13247573.99	40785708.78	143251314.2	399578041.3	478735383.4
37	10000000	13149621.86	40263497.58	140870024.5	381837076.1	451023470.5
37.1	10000000	13059161.08	39780227.15	138649894.4	365559065.7	427300601.9
37.2	10000000	12976336.06	39337136.49	136598542.2	350756108	406910439.2
37.3	10000000	12901285.69	38935402.15	134723499.6	337403299.9	389334966.9
37.4	10000000	12834141.82	38576125.31	133032122.6	325452510.2	374165648.3
37.5	10000000	12775027.66	38260318.93	131531491.6	314843386.1	361080343.2
37.6	10000000	12724056.16	37988895.35	130228300.6	305511286.3	349824940.2
37.7	10000000	12681328.4	37762654.64	129128738.1	297392486.3	340198786.5
37.8	10000000	12646932.05	37582273.85	128238362.6	290427250.4	332043151.1
37.9	10000000	12620939.96	37448297.75	127561976.5	284561372.2	325232099.5
38	10000000	12603408.89	37361131.03	127103505.3	279746701.7	319665288.1
38.1	10000000	12594378.58	37321032.41	126865885.9	275941056.8	315262296.3
38.2	10000000	12593870.93	37328110.8	126850973.4	273107813.1	311958209
38.3	10000000	12601889.64	37382323.56	127059471.1	271215380.7	309700233.4
38.4	10000000	12618420.09	37483477.02	127490889.4	270236714.3	308445197.4
38.5	10000000	12643429.6	37631229.25	128143538.4	270148958.4	308157818
38.6	10000000	12676867.93	37825094.89	129014554.4	270933295.7	308809667.2
38.7	10000000	12718668.18	38064451.97	130099960.1	272575048.1	310378788.1
38.8	10000000	12768747.85	38348550.51	131394755.3	275064062.1	312849936.5
38.9	10000000	12827010.18	38676522.6	132893032	278395400.4	316215446.3
39	10000000	12893345.59	39047393.73	134588107.7	282570357.2	320476740.4
39.1	10000000	12967633.27	39460094.92	136472668.7	287597807.5	325646536.1
39.2	10000000	13049742.73	39913475.52	138538918	293495900.2	331751831.4
39.3	10000000	13139535.49	40406316.24	140778717.7	300294093.9	338837802.9
39.4	10000000	13236866.52	40937342.18	143183724.9	308035517.6	346972804.6
39.5	10000000	13341585.8	41505235.58	145745513.7	316779602	356254725.6
39.6	10000000	13453539.58	42108648.05	148455682.5	326604856.1	366819053
39.7	10000000	13572571.64	42746212.14	151305944.7	337611540.3	378849095.2
39.8	10000000	13698524.32	43416552.06	154288204.2	349923785.5	392588945.4
39.9	10000000	13831239.4	44118293.42	157394613.4	363690397.7	408359930.2
40	10000000	13970558.85	44850072.01	160617618.6	379083138.8	426581468.1
40.1	10000000	14116325.4	45610541.42	163949991.1	396290715.4	447797488.2
40.2	10000000	14268382.99	46398379.64	167384848.2	415506122.7	472709800.8
40.3	10000000	14426577.05	47212294.56	170915664.2	436904704.7	502220058.6
40.4	10000000	14590754.73	48051028.48	174536274.1	460610922.2	537482153.8
40.5	10000000	14760764.95	48913361.58	178240870.3	486654328.4	579966944.4
40.6	10000000	14936458.42	49798114.53	182023995.4	514920558.3	631540879.8
40.7	10000000	15117687.57	50704150.21	185880530.3	545110868.7	694558856.3
40.8	10000000	15277814.33	51502717.89	189265941.6	566766604.3	735124958.8
40.9	10000000	15419035.23	52205482.69	192235588.8	582957385.5	760648745.6
41	10000000	15543174.28	52822077.72	194834271	595307491	775891765
41.1	10000000	15651749.58	53360481.52	197098524.1	604797748.1	784093516.8
41.2	10000000	15746025.07	53827308.96	199058278.4	612083065.5	787540969.9
41.3	10000000	15827051.13	54228036.67	200738081.6	617635665	787888597.9
41.4	10000000	15895696.27	54567178.53	202158015.3	621815527.4	786352324.9
41.5	10000000	15952672.01	54848422.25	203334388.1	624906835.4	783833398
41.6	10000000	15998552.33	55074735.59	204280262.7	627137134.2	781000261.8
41.7	10000000	16033788.62	55248448.01	205005855.1	628687193.5	778343703.7
41.8	10000000	16058721.12	55371312.54	205518831.4	629695741.4	776214147
41.9	10000000	16073587.2	55444550.9	205824523.5	630261427.1	774846498.1
42	10000000	16078527.1	55468884.21	205926074.7	630443412.2	774375908.4
