# Supplementary material for: Optogenetic spatial patterning of cooperation in yeast populations
Source: Nat Commun. 2024 Jan 2;15:75. doi: 10.1038/s41467-023-44379-5 (PMC10761962; doi:10.1038/s41467-023-44379-5)
Supplement: Supplementary file 9 — Source Data [file 41467_2023_44379_MOESM9_ESM.zip › Fig7_GrowthCurveExp.csv]

time (h)	CellDensityCoop exp (CFU/mL)	CellDensityCheat exp (CFU/mL)	SD Coop	SD Cheat
0	14525155.19	14414082.48	1344214.124	1301129.733
2.5	17500808.49	19006890.52	1767703.869	2301549.567
5	19396441.96	19682832.63	2371180.959	2038849.537
7.5	26288649.86	25220893.43	4135911.009	4032678.701
10	45672993.97	38464025.11	11407685.11	8675039.333
12.5	103871647	67891875.62	34359200.94	18608461.85
15	246245322	125870680.1	74888743.28	39200887.71
17.5	483067779.1	220615166.6	102987715.5	56227005.97
20	736333540.3	282920492.9	120996602.5	59546725
22.5	918388372.4	337901006.4	108841036.2	59839471.83
25	961515874.5	351820853	107106110.9	59361451.27
27.5	973177778.6	358895633.6	107703523.7	58592883.41
30	976398047.4	357679017	107756286.2	57567474.34
32.5	978960486.9	359883448.8	107576887.3	56897053.8
35	982357203.2	360361620.5	97260073.32	56492791.42
37.5	986748435.8	361822119.7	108096595.2	57339006.58
40	973744986.8	357360731.6	109590473.5	57987417.13
42.5	989874225.1	365406339.1	107902975.4	57162672.07
45	987770132.2	360654055.7	106170546.3	56319395.59
47.5	1011282277	369786069.8	107817281.1	57031985.99
50	1023543303	370810315.3	107654901.7	60143036.48
52.5	1027542425	367770170.3	110126364.1	59753247.72
55	1060741768	376642216.9	111178098.1	58801680.87
57.5	1103279283	377958067.9	116717376.6	59114923.91
