# Supplementary material for: Optogenetic spatial patterning of cooperation in yeast populations
Source: Nat Commun. 2024 Jan 2;15:75. doi: 10.1038/s41467-023-44379-5 (PMC10761962; doi:10.1038/s41467-023-44379-5)
Supplement: Supplementary file 9 — Source Data [file 41467_2023_44379_MOESM9_ESM.zip › Fig7_GrowthCurveModel.csv]

time (h)	CellDensityCoop Model (CFU/mL)	CellDensityCheat Model (CFU/mL)
0	10000000	10000000
0.555555556	10000255.21	10000125.72
1.111111111	10002085.77	10000448.99
1.666666667	10015250.76	10002339.54
2.222222222	10089603.76	10014561.74
2.777777778	10341775.7	10075097.57
3.333333333	10865992.76	10264032.29
3.888888889	11683001.67	10657866.63
4.444444444	12787463.99	11292448.18
5	14179680.85	12176705.73
5.555555556	15872564.48	13314607.95
6.111111111	17891188.98	14715619.02
6.666666667	20271554.32	16397510.29
7.222222222	23059965.8	18386548.82
7.777777778	26313106.14	20717229.5
8.333333333	30098664.06	23432186.34
8.888888889	34496405.13	26582385.92
9.444444444	39599618.46	30227559.6
10	45516909.93	34436795.43
10.55555556	52374335.5	39289194
11.11111111	60317880.33	44874458.95
11.66666667	69516292.67	51293222.95
12.22222222	80164274.82	58656773.94
12.77777778	92486014.14	67085594.26
13.33333333	106738997	76705663.35
13.88888889	123217976.4	87640655.01
14.44444444	142258835.4	99996829.28
15	164241866.7	113835818.6
15.55555556	189593585.1	129130803.6
16.11111111	218785364.2	145710790.3
16.66666667	252325319.9	163223747.7
17.22222222	290735822.1	181170889.3
17.77777778	334502320	199024896.2
18.33333333	383972335.3	216363517.1
18.88888889	439182938.1	232918423.1
19.44444444	499610418.2	248499965
20	563879810	262886848.5
20.55555556	629556688.6	275797072
21.11111111	693241566.3	286950278.5
21.66666667	751167628.4	296160314.7
22.22222222	800211035.5	303400838.9
22.77777778	838798737.5	308815460.7
23.33333333	867149596.4	312675290.8
23.88888889	886787968.4	315309966.9
24.44444444	899766519.6	317042781.7
25	908047746.5	318148772.5
25.55555556	913202941.3	318838780.5
26.11111111	916359946.9	319262292.8
26.66666667	918273349.3	319519366
27.22222222	919425790.3	319674286
27.77777778	920117409.5	319767221.4
28.33333333	920531681.6	319822817.5
28.88888889	920779621.1	319856021
29.44444444	920927996.6	319875832
30	921016827.1	319887646.3
30.55555556	921070053.3	319894690.1
31.11111111	921101984.8	319898889.4
31.66666667	921121171.5	319901393.2
32.22222222	921132723.3	319902886.3
32.77777778	921139695.2	319903777
33.33333333	921143915.5	319904308.5
33.88888889	921146479.1	319904625.9
34.44444444	921148042.8	319904815.5
35	921149001.2	319904928.9
35.55555556	921149592	319904996.7
36.11111111	921149958.5	319905037.3
36.66666667	921150187.6	319905061.7
37.22222222	921150331.8	319905076.4
37.77777778	921150423.5	319905085.2
38.33333333	921150482.3	319905090.6
38.88888889	921150520.4	319905093.8
39.44444444	921150545.3	319905095.7
40	921150561.8	319905096.9
